# Supplementary material for: Identification of Altered Primary Immunodeficiency-Associated Genes and Their Implications in Pediatric Cancers
Source: Cancers (Basel). 2022 Nov 30;14(23):5942. doi: 10.3390/cancers14235942 (PMC9741011; doi:10.3390/cancers14235942)
Supplement: Supplementary file 1 [file cancers-14-05942-s001.zip]

Archive with 6 entries (6 files):
- Supplementary Information.docx
- __MACOSX/._Supplementary Information.docx
- Supplementary_Data_1.xlsx
- __MACOSX/._Supplementary_Data_1.xlsx
- Supplementary_Data_2.xlsx
- __MACOSX/._Supplementary_Data_2.xlsx
