# Supplementary material for: Identification of Altered Primary Immunodeficiency-Associated Genes and Their Implications in Pediatric Cancers
Source: Cancers (Basel). 2022 Nov 30;14(23):5942. doi: 10.3390/cancers14235942 (PMC9741011; doi:10.3390/cancers14235942)
Supplement: Supplementary file 1 [file cancers-14-05942-s001.zip › Supplementary_Data_1.xlsx]

## Sheet: Table S4
	ALL	682				WT	124				AML	240				NBL	59					1105
GENE	# AMP	% AMP	# DEL	% DEL	% TOT-ALL	# AMP	% AMP	# DEL	% DEL	% TOT-WT	# AMP	% AMP	# DEL	% DEL	% TOT-AML	# AMP	% AMP	# DEL	% DEL	% TOT-NBL	# TOT	% TOT
ETV6	2	0.293255	80	11.7302	12.0235	0	0	0	0	0	0	0	11	4.58333	4.58333	1	1.69492	0	0	1.69492	94	8.50679
CFHR1	7	1.02639	41	6.01173	7.03812	8	6.45161	0	0	6.45161	6	2.5	19	7.91667	10.4167	0	0	0	0	0	81	7.33032
CFHR3	7	1.02639	33	4.83871	5.8651	7	5.64516	1	0.806452	6.45161	6	2.5	14	5.83333	8.33333	0	0	0	0	0	68	6.15385
RPS15	9	1.31965	47	6.8915	8.21114	0	0	1	0.806452	0.806452	6	2.5	4	1.66667	4.16667	0	0	0	0	0	67	6.06335
CFD	9	1.31965	45	6.59824	7.91789	0	0	1	0.806452	0.806452	6	2.5	5	2.08333	4.58333	0	0	0	0	0	66	5.97285
ELANE	9	1.31965	45	6.59824	7.91789	0	0	1	0.806452	0.806452	6	2.5	5	2.08333	4.58333	0	0	0	0	0	66	5.97285
CLEC7A	5	0.733138	30	4.39883	5.13196	0	0	0	0	0	0	0	7	2.91667	2.91667	1	1.69492	0	0	1.69492	43	3.8914
AP3D1	9	1.31965	22	3.22581	4.54545	0	0	1	0.806452	0.806452	5	2.08333	4	1.66667	3.75	0	0	0	0	0	41	3.71041
SH3BP2	8	1.17302	15	2.19941	3.37243	11	8.87097	2	1.6129	10.4839	2	0.833333	1	0.416667	1.25	0	0	0	0	0	39	3.52941
FCGR3A	12	1.75953	9	1.31965	3.07918	10	8.06452	0	0	8.06452	3	1.25	4	1.66667	2.91667	0	0	0	0	0	38	3.43891
PTPRC	4	0.58651	3	0.439883	1.02639	8	6.45161	0	0	6.45161	1	0.416667	21	8.75	9.16667	0	0	0	0	0	37	3.34842
GAS8	15	2.19941	12	1.75953	3.95894	1	0.806452	0	0	0.806452	1	0.416667	5	2.08333	2.5	0	0	2	3.38983	3.38983	36	3.25792
SLC39A4	10	1.46628	15	2.19941	3.66569	1	0.806452	3	2.41935	3.22581	2	0.833333	2	0.833333	1.66667	3	5.08475	0	0	5.08475	36	3.25792
C1R	8	1.17302	25	3.66569	4.83871	0	0	0	0	0	0	0	1	0.416667	0.416667	1	1.69492	0	0	1.69492	35	3.16742
C1S	8	1.17302	25	3.66569	4.83871	0	0	0	0	0	0	0	1	0.416667	0.416667	1	1.69492	0	0	1.69492	35	3.16742
CD27	9	1.31965	23	3.37243	4.69208	0	0	0	0	0	0	0	1	0.416667	0.416667	1	1.69492	0	0	1.69492	34	3.07692
CYBA	15	2.19941	12	1.75953	3.95894	1	0.806452	0	0	0.806452	1	0.416667	3	1.25	1.66667	0	0	2	3.38983	3.38983	34	3.07692
TNFRSF1A	9	1.31965	23	3.37243	4.69208	0	0	0	0	0	0	0	1	0.416667	0.416667	1	1.69492	0	0	1.69492	34	3.07692
AICDA	5	0.733138	25	3.66569	4.39883	0	0	0	0	0	0	0	2	0.833333	0.833333	1	1.69492	0	0	1.69492	33	2.98643
PNP	22	3.22581	1	0.146628	3.37243	5	4.03226	0	0	4.03226	2	0.833333	2	0.833333	1.66667	0	0	0	0	0	32	2.89593
C8G	12	1.75953	11	1.6129	3.37243	0	0	3	2.41935	2.41935	3	1.25	1	0.416667	1.66667	1	1.69492	0	0	1.69492	31	2.80543
DDX58	3	0.439883	26	3.81232	4.2522	0	0	0	0	0	0	0	0	0	0	0	0	0	0	0	29	2.62443
ISG15	7	1.02639	13	1.90616	2.93255	0	0	0	0	0	3	1.25	3	1.25	2.5	0	0	3	5.08475	5.08475	29	2.62443
TICAM1	9	1.31965	11	1.6129	2.93255	0	0	1	0.806452	0.806452	5	2.08333	3	1.25	3.33333	0	0	0	0	0	29	2.62443
WDR1	7	1.02639	13	1.90616	2.93255	3	2.41935	2	1.6129	4.03226	1	0.416667	2	0.833333	1.25	0	0	1	1.69492	1.69492	29	2.62443
CARD9	12	1.75953	9	1.31965	3.07918	0	0	3	2.41935	2.41935	2	0.833333	1	0.416667	1.25	1	1.69492	0	0	1.69492	28	2.53394
RAG2	0	0	27	3.95894	3.95894	0	0	1	0.806452	0.806452	0	0	0	0	0	0	0	0	0	0	28	2.53394
TNFRSF4	7	1.02639	12	1.75953	2.78592	0	0	0	0	0	3	1.25	3	1.25	2.5	0	0	3	5.08475	5.08475	28	2.53394
DNAI1	4	0.58651	22	3.22581	3.81232	0	0	0	0	0	0	0	0	0	0	0	0	0	0	0	26	2.35294
FANCG	4	0.58651	21	3.07918	3.66569	0	0	0	0	0	0	0	1	0.416667	0.416667	0	0	0	0	0	26	2.35294
RMRP	4	0.58651	22	3.22581	3.81232	0	0	0	0	0	0	0	0	0	0	0	0	0	0	0	26	2.35294
RFX5	7	1.02639	2	0.293255	1.31965	10	8.06452	1	0.806452	8.87097	0	0	5	2.08333	2.08333	0	0	0	0	0	25	2.26244
RORC	7	1.02639	2	0.293255	1.31965	10	8.06452	1	0.806452	8.87097	0	0	5	2.08333	2.08333	0	0	0	0	0	25	2.26244
VPS45	8	1.17302	2	0.293255	1.46628	9	7.25806	1	0.806452	8.06452	0	0	5	2.08333	2.08333	0	0	0	0	0	25	2.26244
ZBTB24	2	0.293255	18	2.6393	2.93255	1	0.806452	2	1.6129	2.41935	0	0	2	0.833333	0.833333	0	0	0	0	0	25	2.26244
CFH	6	0.879765	8	1.17302	2.05279	8	6.45161	0	0	6.45161	2	0.833333	0	0	0.833333	0	0	0	0	0	24	2.17195
IRF7	4	0.58651	11	1.6129	2.19941	1	0.806452	2	1.6129	2.41935	2	0.833333	2	0.833333	1.66667	2	3.38983	0	0	3.38983	24	2.17195
AIRE	16	2.34604	5	0.733138	3.07918	1	0.806452	0	0	0.806452	1	0.416667	0	0	0.416667	0	0	0	0	0	23	2.08145
CARD14	4	0.58651	8	1.17302	1.75953	1	0.806452	0	0	0.806452	1	0.416667	4	1.66667	2.08333	5	8.47458	0	0	8.47458	23	2.08145
CAVIN1	1	0.146628	8	1.17302	1.31965	1	0.806452	1	0.806452	1.6129	2	0.833333	8	3.33333	4.16667	2	3.38983	0	0	3.38983	23	2.08145
CCDC40	4	0.58651	7	1.02639	1.6129	1	0.806452	0	0	0.806452	1	0.416667	4	1.66667	2.08333	6	10.1695	0	0	10.1695	23	2.08145
IL17RA	12	1.75953	7	1.02639	2.78592	1	0.806452	0	0	0.806452	0	0	3	1.25	1.25	0	0	0	0	0	23	2.08145
ITGB2	14	2.05279	5	0.733138	2.78592	1	0.806452	0	0	0.806452	1	0.416667	1	0.416667	0.833333	1	1.69492	0	0	1.69492	23	2.08145
OSTM1	1	0.146628	17	2.49267	2.6393	1	0.806452	2	1.6129	2.41935	0	0	2	0.833333	0.833333	0	0	0	0	0	23	2.08145
RPL36	8	1.17302	8	1.17302	2.34604	0	0	0	0	0	4	1.66667	3	1.25	2.91667	0	0	0	0	0	23	2.08145
STAT3	1	0.146628	8	1.17302	1.31965	1	0.806452	1	0.806452	1.6129	2	0.833333	8	3.33333	4.16667	2	3.38983	0	0	3.38983	23	2.08145
STAT5B	1	0.146628	8	1.17302	1.31965	1	0.806452	1	0.806452	1.6129	2	0.833333	8	3.33333	4.16667	2	3.38983	0	0	3.38983	23	2.08145
TRAF3IP2	1	0.146628	18	2.6393	2.78592	1	0.806452	2	1.6129	2.41935	0	0	1	0.416667	0.416667	0	0	0	0	0	23	2.08145
C2	5	0.733138	6	0.879765	1.6129	3	2.41935	1	0.806452	3.22581	0	0	7	2.91667	2.91667	0	0	0	0	0	22	1.99095
CFB	5	0.733138	6	0.879765	1.6129	3	2.41935	1	0.806452	3.22581	0	0	7	2.91667	2.91667	0	0	0	0	0	22	1.99095
G6PC1	1	0.146628	8	1.17302	1.31965	1	0.806452	1	0.806452	1.6129	2	0.833333	7	2.91667	3.75	2	3.38983	0	0	3.38983	22	1.99095
MAP3K14	1	0.146628	9	1.31965	1.46628	1	0.806452	0	0	0.806452	1	0.416667	7	2.91667	3.33333	3	5.08475	0	0	5.08475	22	1.99095
RPL35A	6	0.879765	5	0.733138	1.6129	0	0	1	0.806452	0.806452	1	0.416667	8	3.33333	3.75	0	0	1	1.69492	1.69492	22	1.99095
RSPH1	16	2.34604	4	0.58651	2.93255	1	0.806452	0	0	0.806452	1	0.416667	0	0	0.416667	0	0	0	0	0	22	1.99095
SKIV2L	5	0.733138	6	0.879765	1.6129	3	2.41935	1	0.806452	3.22581	0	0	7	2.91667	2.91667	0	0	0	0	0	22	1.99095
TFRC	7	1.02639	4	0.58651	1.6129	0	0	2	1.6129	1.6129	1	0.416667	8	3.33333	3.75	0	0	0	0	0	22	1.99095
CD70	7	1.02639	8	1.17302	2.19941	0	0	0	0	0	4	1.66667	2	0.833333	2.5	0	0	0	0	0	21	1.90045
NLRP3	6	0.879765	8	1.17302	2.05279	5	4.03226	0	0	4.03226	1	0.416667	1	0.416667	0.833333	0	0	0	0	0	21	1.90045
PLEKHM1	1	0.146628	9	1.31965	1.46628	1	0.806452	0	0	0.806452	1	0.416667	7	2.91667	3.33333	2	3.38983	0	0	3.38983	21	1.90045
RNF168	7	1.02639	4	0.58651	1.6129	0	0	2	1.6129	1.6129	0	0	8	3.33333	3.33333	0	0	0	0	0	21	1.90045
USP18	12	1.75953	6	0.879765	2.6393	1	0.806452	0	0	0.806452	0	0	2	0.833333	0.833333	0	0	0	0	0	21	1.90045
ADA2	10	1.46628	7	1.02639	2.49267	1	0.806452	0	0	0.806452	0	0	2	0.833333	0.833333	0	0	0	0	0	20	1.80995
ADAR	6	0.879765	4	0.58651	1.46628	9	7.25806	1	0.806452	8.06452	0	0	0	0	0	0	0	0	0	0	20	1.80995
C3	6	0.879765	8	1.17302	2.05279	0	0	0	0	0	4	1.66667	2	0.833333	2.5	0	0	0	0	0	20	1.80995
CCDC103	1	0.146628	9	1.31965	1.46628	1	0.806452	0	0	0.806452	1	0.416667	6	2.5	2.91667	2	3.38983	0	0	3.38983	20	1.80995
CFHR4	5	0.733138	3	0.439883	1.17302	8	6.45161	0	0	6.45161	2	0.833333	2	0.833333	1.66667	0	0	0	0	0	20	1.80995
DOCK8	7	1.02639	5	0.733138	1.75953	1	0.806452	0	0	0.806452	2	0.833333	5	2.08333	2.91667	0	0	0	0	0	20	1.80995
RNASEH2B	0	0	13	1.90616	1.90616	1	0.806452	1	0.806452	1.6129	0	0	5	2.08333	2.08333	0	0	0	0	0	20	1.80995
SLC35A1	1	0.146628	17	2.49267	2.6393	0	0	1	0.806452	0.806452	0	0	1	0.416667	0.416667	0	0	0	0	0	20	1.80995
G6PC3	1	0.146628	7	1.02639	1.17302	1	0.806452	0	0	0.806452	2	0.833333	6	2.5	3.33333	2	3.38983	0	0	3.38983	19	1.71946
IGLL1	12	1.75953	4	0.58651	2.34604	1	0.806452	0	0	0.806452	2	0.833333	0	0	0.833333	0	0	0	0	0	19	1.71946
LAMTOR2	5	0.733138	3	0.439883	1.17302	10	8.06452	1	0.806452	8.87097	0	0	0	0	0	0	0	0	0	0	19	1.71946
NCF2	5	0.733138	1	0.146628	0.879765	11	8.87097	0	0	8.87097	1	0.416667	1	0.416667	0.833333	0	0	0	0	0	19	1.71946
ADAMTS13	6	0.879765	7	1.02639	1.90616	0	0	1	0.806452	0.806452	1	0.416667	2	0.833333	1.25	1	1.69492	0	0	1.69492	18	1.62896
CFHR2	4	0.58651	2	0.293255	0.879765	8	6.45161	0	0	6.45161	2	0.833333	2	0.833333	1.66667	0	0	0	0	0	18	1.62896
GP1BB	10	1.46628	4	0.58651	2.05279	1	0.806452	0	0	0.806452	1	0.416667	2	0.833333	1.25	0	0	0	0	0	18	1.62896
IRF2BP2	4	0.58651	7	1.02639	1.6129	4	3.22581	0	0	3.22581	2	0.833333	1	0.416667	1.25	0	0	0	0	0	18	1.62896
LYST	4	0.58651	7	1.02639	1.6129	4	3.22581	0	0	3.22581	2	0.833333	0	0	0.833333	0	0	1	1.69492	1.69492	18	1.62896
NBAS	0	0	0	0	0	9	7.25806	0	0	7.25806	0	0	0	0	0	9	15.2542	0	0	15.2542	18	1.62896
RBM8A	3	0.439883	2	0.293255	0.733138	9	7.25806	2	1.6129	8.87097	0	0	2	0.833333	0.833333	0	0	0	0	0	18	1.62896
CFHR5	4	0.58651	2	0.293255	0.879765	8	6.45161	0	0	6.45161	1	0.416667	2	0.833333	1.25	0	0	0	0	0	17	1.53846
F13B	4	0.58651	2	0.293255	0.879765	8	6.45161	0	0	6.45161	1	0.416667	2	0.833333	1.25	0	0	0	0	0	17	1.53846
FANCA	15	2.19941	0	0	2.19941	1	0.806452	0	0	0.806452	1	0.416667	0	0	0.416667	0	0	0	0	0	17	1.53846
HAX1	5	0.733138	2	0.293255	1.02639	9	7.25806	1	0.806452	8.06452	0	0	0	0	0	0	0	0	0	0	17	1.53846
HYOU1	2	0.293255	4	0.58651	0.879765	0	0	3	2.41935	2.41935	2	0.833333	6	2.5	3.33333	0	0	0	0	0	17	1.53846
INSR	5	0.733138	7	1.02639	1.75953	0	0	0	0	0	4	1.66667	1	0.416667	2.08333	0	0	0	0	0	17	1.53846
NHP2	9	1.31965	4	0.58651	1.90616	0	0	0	0	0	0	0	3	1.25	1.25	0	0	1	1.69492	1.69492	17	1.53846
PGM3	1	0.146628	14	2.05279	2.19941	0	0	2	1.6129	1.6129	0	0	0	0	0	0	0	0	0	0	17	1.53846
PROS1	2	0.293255	9	1.31965	1.6129	0	0	3	2.41935	2.41935	1	0.416667	2	0.833333	1.25	0	0	0	0	0	17	1.53846
SLC37A4	2	0.293255	4	0.58651	0.879765	0	0	3	2.41935	2.41935	2	0.833333	6	2.5	3.33333	0	0	0	0	0	17	1.53846
TBX1	10	1.46628	4	0.58651	2.05279	1	0.806452	0	0	0.806452	1	0.416667	1	0.416667	0.833333	0	0	0	0	0	17	1.53846
CLCN7	5	0.733138	8	1.17302	1.90616	1	0.806452	0	0	0.806452	1	0.416667	1	0.416667	0.833333	0	0	0	0	0	16	1.44796
INO80	1	0.146628	13	1.90616	2.05279	1	0.806452	0	0	0.806452	0	0	1	0.416667	0.416667	0	0	0	0	0	16	1.44796
PI4KA	9	1.31965	4	0.58651	1.90616	1	0.806452	0	0	0.806452	0	0	2	0.833333	0.833333	0	0	0	0	0	16	1.44796
POLE	3	0.439883	6	0.879765	1.31965	1	0.806452	0	0	0.806452	0	0	4	1.66667	1.66667	2	3.38983	0	0	3.38983	16	1.44796
RBCK1	5	0.733138	5	0.733138	1.46628	0	0	0	0	0	4	1.66667	2	0.833333	2.5	0	0	0	0	0	16	1.44796
RNASEH2C	1	0.146628	7	1.02639	1.17302	0	0	1	0.806452	0.806452	0	0	4	1.66667	1.66667	3	5.08475	0	0	5.08475	16	1.44796
STXBP2	5	0.733138	6	0.879765	1.6129	0	0	0	0	0	4	1.66667	1	0.416667	2.08333	0	0	0	0	0	16	1.44796
TCIRG1	1	0.146628	8	1.17302	1.31965	1	0.806452	1	0.806452	1.6129	0	0	2	0.833333	0.833333	3	5.08475	0	0	5.08475	16	1.44796
TMC6	3	0.439883	3	0.439883	0.879765	1	0.806452	0	0	0.806452	1	0.416667	2	0.833333	1.25	6	10.1695	0	0	10.1695	16	1.44796
TMC8	3	0.439883	3	0.439883	0.879765	1	0.806452	0	0	0.806452	1	0.416667	2	0.833333	1.25	6	10.1695	0	0	10.1695	16	1.44796
UNC93B1	1	0.146628	8	1.17302	1.31965	1	0.806452	1	0.806452	1.6129	0	0	2	0.833333	0.833333	3	5.08475	0	0	5.08475	16	1.44796
CD81	2	0.293255	5	0.733138	1.02639	1	0.806452	3	2.41935	3.22581	0	0	2	0.833333	0.833333	2	3.38983	0	0	3.38983	15	1.35747
CD8A	0	0	10	1.46628	1.46628	1	0.806452	0	0	0.806452	0	0	4	1.66667	1.66667	0	0	0	0	0	15	1.35747
CFTR	3	0.439883	4	0.58651	1.02639	1	0.806452	2	1.6129	2.41935	0	0	5	2.08333	2.08333	0	0	0	0	0	15	1.35747
FADD	1	0.146628	7	1.02639	1.17302	2	1.6129	1	0.806452	2.41935	0	0	1	0.416667	0.416667	3	5.08475	0	0	5.08475	15	1.35747
FASLG	4	0.58651	2	0.293255	0.879765	9	7.25806	0	0	7.25806	0	0	0	0	0	0	0	0	0	0	15	1.35747
FAT4	1	0.146628	9	1.31965	1.46628	0	0	2	1.6129	1.6129	0	0	2	0.833333	0.833333	1	1.69492	0	0	1.69492	15	1.35747
IL10RA	1	0.146628	4	0.58651	0.733138	0	0	1	0.806452	0.806452	1	0.416667	4	1.66667	2.08333	0	0	4	6.77966	6.77966	15	1.35747
IL2	1	0.146628	8	1.17302	1.31965	0	0	2	1.6129	1.6129	1	0.416667	2	0.833333	1.25	1	1.69492	0	0	1.69492	15	1.35747
IL21	1	0.146628	8	1.17302	1.31965	0	0	2	1.6129	1.6129	1	0.416667	2	0.833333	1.25	1	1.69492	0	0	1.69492	15	1.35747
KRAS	0	0	14	2.05279	2.05279	0	0	1	0.806452	0.806452	0	0	0	0	0	0	0	0	0	0	15	1.35747
LRRC8A	3	0.439883	7	1.02639	1.46628	0	0	1	0.806452	0.806452	1	0.416667	2	0.833333	1.25	1	1.69492	0	0	1.69492	15	1.35747
TCF3	10	1.46628	0	0	1.46628	0	0	0	0	0	5	2.08333	0	0	2.08333	0	0	0	0	0	15	1.35747
CD247	5	0.733138	0	0	0.733138	9	7.25806	0	0	7.25806	0	0	0	0	0	0	0	0	0	0	14	1.26697
CD55	3	0.439883	1	0.146628	0.58651	5	4.03226	0	0	4.03226	2	0.833333	3	1.25	2.08333	0	0	0	0	0	14	1.26697
CFAP298	14	2.05279	0	0	2.05279	0	0	0	0	0	0	0	0	0	0	0	0	0	0	0	14	1.26697
F5	4	0.58651	0	0	0.58651	10	8.06452	0	0	8.06452	0	0	0	0	0	0	0	0	0	0	14	1.26697
FERMT3	1	0.146628	7	1.02639	1.17302	1	0.806452	1	0.806452	1.6129	0	0	2	0.833333	0.833333	2	3.38983	0	0	3.38983	14	1.26697
IFNAR2	14	2.05279	0	0	2.05279	0	0	0	0	0	0	0	0	0	0	0	0	0	0	0	14	1.26697
IFNGR2	14	2.05279	0	0	2.05279	0	0	0	0	0	0	0	0	0	0	0	0	0	0	0	14	1.26697
IL10RB	14	2.05279	0	0	2.05279	0	0	0	0	0	0	0	0	0	0	0	0	0	0	0	14	1.26697
MASP2	5	0.733138	2	0.293255	1.02639	0	0	0	0	0	2	0.833333	2	0.833333	1.66667	0	0	3	5.08475	5.08475	14	1.26697
RAG1	0	0	13	1.90616	1.90616	0	0	1	0.806452	0.806452	0	0	0	0	0	0	0	0	0	0	14	1.26697
RECQL4	10	1.46628	0	0	1.46628	1	0.806452	0	0	0.806452	2	0.833333	0	0	0.833333	1	1.69492	0	0	1.69492	14	1.26697
RPS28	4	0.58651	6	0.879765	1.46628	0	0	0	0	0	4	1.66667	0	0	1.66667	0	0	0	0	0	14	1.26697
STIM1	1	0.146628	4	0.58651	0.733138	1	0.806452	3	2.41935	3.22581	0	0	5	2.08333	2.08333	0	0	0	0	0	14	1.26697
TYK2	4	0.58651	6	0.879765	1.46628	0	0	0	0	0	4	1.66667	0	0	1.66667	0	0	0	0	0	14	1.26697
UNC13D	2	0.293255	4	0.58651	0.879765	1	0.806452	0	0	0.806452	0	0	2	0.833333	0.833333	5	8.47458	0	0	8.47458	14	1.26697
ACP5	5	0.733138	4	0.58651	1.31965	0	0	0	0	0	4	1.66667	0	0	1.66667	0	0	0	0	0	13	1.17647
ACTB	3	0.439883	6	0.879765	1.31965	2	1.6129	1	0.806452	2.41935	0	0	0	0	0	0	0	1	1.69492	1.69492	13	1.17647
CARD11	0	0	7	1.02639	1.02639	0	0	3	2.41935	2.41935	0	0	2	0.833333	0.833333	0	0	1	1.69492	1.69492	13	1.17647
CENPF	4	0.58651	2	0.293255	0.879765	5	4.03226	0	0	4.03226	2	0.833333	0	0	0.833333	0	0	0	0	0	13	1.17647
COPA	3	0.439883	1	0.146628	0.58651	9	7.25806	0	0	7.25806	0	0	0	0	0	0	0	0	0	0	13	1.17647
IL10	3	0.439883	1	0.146628	0.58651	6	4.83871	0	0	4.83871	2	0.833333	1	0.416667	1.25	0	0	0	0	0	13	1.17647
MANBA	1	0.146628	5	0.733138	0.879765	0	0	1	0.806452	0.806452	1	0.416667	5	2.08333	2.5	0	0	0	0	0	13	1.17647
MLPH	1	0.146628	6	0.879765	1.02639	1	0.806452	0	0	0.806452	0	0	3	1.25	1.25	0	0	2	3.38983	3.38983	13	1.17647
NCSTN	3	0.439883	1	0.146628	0.58651	9	7.25806	0	0	7.25806	0	0	0	0	0	0	0	0	0	0	13	1.17647
RSPH4A	1	0.146628	11	1.6129	1.75953	0	0	1	0.806452	0.806452	0	0	0	0	0	0	0	0	0	0	13	1.17647
SEMA3E	3	0.439883	3	0.439883	0.879765	3	2.41935	3	2.41935	4.83871	0	0	1	0.416667	0.416667	0	0	0	0	0	13	1.17647
BLNK	1	0.146628	9	1.31965	1.46628	0	0	0	0	0	0	0	2	0.833333	0.833333	0	0	0	0	0	12	1.08597
CD46	3	0.439883	2	0.293255	0.733138	5	4.03226	0	0	4.03226	2	0.833333	0	0	0.833333	0	0	0	0	0	12	1.08597
CLPB	1	0.146628	5	0.733138	0.879765	1	0.806452	1	0.806452	1.6129	0	0	3	1.25	1.25	0	0	1	1.69492	1.69492	12	1.08597
CTSC	0	0	6	0.879765	0.879765	0	0	1	0.806452	0.806452	1	0.416667	2	0.833333	1.25	0	0	2	3.38983	3.38983	12	1.08597
NFKB1	1	0.146628	4	0.58651	0.733138	0	0	1	0.806452	0.806452	1	0.416667	5	2.08333	2.5	0	0	0	0	0	12	1.08597
PIK3CD	5	0.733138	2	0.293255	1.02639	0	0	0	0	0	2	0.833333	1	0.416667	1.25	0	0	2	3.38983	3.38983	12	1.08597
TRAF3	2	0.293255	5	0.733138	1.02639	4	3.22581	0	0	3.22581	0	0	1	0.416667	0.416667	0	0	0	0	0	12	1.08597
AP1S3	0	0	4	0.58651	0.58651	1	0.806452	0	0	0.806452	0	0	5	2.08333	2.08333	0	0	1	1.69492	1.69492	11	0.995475
C4BPA	3	0.439883	1	0.146628	0.58651	5	4.03226	0	0	4.03226	2	0.833333	0	0	0.833333	0	0	0	0	0	11	0.995475
CD3D	1	0.146628	4	0.58651	0.733138	0	0	1	0.806452	0.806452	2	0.833333	3	1.25	2.08333	0	0	0	0	0	11	0.995475
CD3E	1	0.146628	4	0.58651	0.733138	0	0	1	0.806452	0.806452	2	0.833333	3	1.25	2.08333	0	0	0	0	0	11	0.995475
CD3G	1	0.146628	4	0.58651	0.733138	0	0	1	0.806452	0.806452	2	0.833333	3	1.25	2.08333	0	0	0	0	0	11	0.995475
CFI	1	0.146628	7	1.02639	1.17302	0	0	1	0.806452	0.806452	1	0.416667	1	0.416667	0.833333	0	0	0	0	0	11	0.995475
CR2	3	0.439883	1	0.146628	0.58651	5	4.03226	0	0	4.03226	2	0.833333	0	0	0.833333	0	0	0	0	0	11	0.995475
CXCR4	0	0	7	1.02639	1.02639	0	0	1	0.806452	0.806452	0	0	3	1.25	1.25	0	0	0	0	0	11	0.995475
DNAI2	2	0.293255	3	0.439883	0.733138	1	0.806452	0	0	0.806452	0	0	0	0	0	5	8.47458	0	0	8.47458	11	0.995475
F7	2	0.293255	6	0.879765	1.17302	0	0	1	0.806452	0.806452	2	0.833333	0	0	0.833333	0	0	0	0	0	11	0.995475
JAK2	0	0	7	1.02639	1.02639	0	0	0	0	0	0	0	4	1.66667	1.66667	0	0	0	0	0	11	0.995475
MEFV	3	0.439883	6	0.879765	1.31965	1	0.806452	0	0	0.806452	1	0.416667	0	0	0.416667	0	0	0	0	0	11	0.995475
RAB27A	1	0.146628	3	0.439883	0.58651	1	0.806452	0	0	0.806452	0	0	5	2.08333	2.08333	0	0	1	1.69492	1.69492	11	0.995475
SP110	0	0	4	0.58651	0.58651	1	0.806452	1	0.806452	1.6129	0	0	2	0.833333	0.833333	0	0	3	5.08475	5.08475	11	0.995475
TIRAP	2	0.293255	6	0.879765	1.17302	0	0	1	0.806452	0.806452	2	0.833333	0	0	0.833333	0	0	0	0	0	11	0.995475
TLR3	3	0.439883	4	0.58651	1.02639	0	0	1	0.806452	0.806452	2	0.833333	0	0	0.833333	0	0	1	1.69492	1.69492	11	0.995475
TNFRSF13B	2	0.293255	8	1.17302	1.46628	0	0	0	0	0	0	0	1	0.416667	0.416667	0	0	0	0	0	11	0.995475
TRADD	2	0.293255	2	0.293255	0.58651	0	0	0	0	0	1	0.416667	6	2.5	2.91667	0	0	0	0	0	11	0.995475
COLEC11	4	0.58651	2	0.293255	0.879765	3	2.41935	0	0	2.41935	0	0	0	0	0	1	1.69492	0	0	1.69492	10	0.904977
DNAAF1	5	0.733138	3	0.439883	1.17302	0	0	0	0	0	1	0.416667	1	0.416667	0.833333	0	0	0	0	0	10	0.904977
DNASE2	4	0.58651	4	0.58651	1.17302	0	0	0	0	0	1	0.416667	1	0.416667	0.833333	0	0	0	0	0	10	0.904977
F11	2	0.293255	4	0.58651	0.879765	0	0	1	0.806452	0.806452	2	0.833333	0	0	0.833333	0	0	1	1.69492	1.69492	10	0.904977
G6PD	4	0.58651	1	0.146628	0.733138	1	0.806452	0	0	0.806452	3	1.25	0	0	1.25	0	0	1	1.69492	1.69492	10	0.904977
IRF8	8	1.17302	0	0	1.17302	1	0.806452	0	0	0.806452	1	0.416667	0	0	0.416667	0	0	0	0	0	10	0.904977
NLRP12	0	0	2	0.293255	0.293255	2	1.6129	0	0	1.6129	3	1.25	3	1.25	2.5	0	0	0	0	0	10	0.904977
PSENEN	1	0.146628	2	0.293255	0.439883	6	4.83871	1	0.806452	5.64516	0	0	0	0	0	0	0	0	0	0	10	0.904977
RFXANK	3	0.439883	4	0.58651	1.02639	0	0	0	0	0	2	0.833333	1	0.416667	1.25	0	0	0	0	0	10	0.904977
RPS17	2	0.293255	4	0.58651	0.879765	2	1.6129	0	0	1.6129	1	0.416667	1	0.416667	0.833333	0	0	0	0	0	10	0.904977
RPS7	4	0.58651	2	0.293255	0.879765	3	2.41935	0	0	2.41935	0	0	0	0	0	1	1.69492	0	0	1.69492	10	0.904977
SLC7A7	2	0.293255	5	0.733138	1.02639	3	2.41935	0	0	2.41935	0	0	0	0	0	0	0	0	0	0	10	0.904977
STING1	1	0.146628	5	0.733138	0.879765	0	0	1	0.806452	0.806452	0	0	3	1.25	1.25	0	0	0	0	0	10	0.904977
TNFSF11	0	0	4	0.58651	0.58651	0	0	1	0.806452	0.806452	0	0	5	2.08333	2.08333	0	0	0	0	0	10	0.904977
ACD	1	0.146628	5	0.733138	0.879765	0	0	0	0	0	0	0	3	1.25	1.25	0	0	0	0	0	9	0.81448
ATP6AP1	4	0.58651	1	0.146628	0.733138	1	0.806452	0	0	0.806452	3	1.25	0	0	1.25	0	0	0	0	0	9	0.81448
CARMIL2	1	0.146628	5	0.733138	0.879765	0	0	0	0	0	0	0	3	1.25	1.25	0	0	0	0	0	9	0.81448
DKC1	3	0.439883	1	0.146628	0.58651	1	0.806452	0	0	0.806452	3	1.25	0	0	1.25	0	0	1	1.69492	1.69492	9	0.81448
F8	3	0.439883	1	0.146628	0.58651	1	0.806452	0	0	0.806452	3	1.25	0	0	1.25	0	0	1	1.69492	1.69492	9	0.81448
IKBKG	3	0.439883	1	0.146628	0.58651	1	0.806452	0	0	0.806452	3	1.25	0	0	1.25	0	0	1	1.69492	1.69492	9	0.81448
IL12RB1	3	0.439883	3	0.439883	0.879765	0	0	0	0	0	2	0.833333	1	0.416667	1.25	0	0	0	0	0	9	0.81448
JAK3	3	0.439883	3	0.439883	0.879765	0	0	0	0	0	2	0.833333	1	0.416667	1.25	0	0	0	0	0	9	0.81448
MAN2B1	3	0.439883	4	0.58651	1.02639	0	0	0	0	0	1	0.416667	1	0.416667	0.833333	0	0	0	0	0	9	0.81448
MBL2	4	0.58651	4	0.58651	1.17302	0	0	1	0.806452	0.806452	0	0	0	0	0	0	0	0	0	0	9	0.81448
MOGS	0	0	7	1.02639	1.02639	2	1.6129	0	0	1.6129	0	0	0	0	0	0	0	0	0	0	9	0.81448
MS4A1	0	0	5	0.733138	0.733138	0	0	1	0.806452	0.806452	0	0	2	0.833333	0.833333	1	1.69492	0	0	1.69492	9	0.81448
NCF1	2	0.293255	1	0.146628	0.439883	2	1.6129	2	1.6129	3.22581	0	0	2	0.833333	0.833333	0	0	0	0	0	9	0.81448
PEPD	1	0.146628	2	0.293255	0.439883	5	4.03226	1	0.806452	4.83871	0	0	0	0	0	0	0	0	0	0	9	0.81448
PSTPIP1	3	0.439883	3	0.439883	0.879765	2	1.6129	0	0	1.6129	1	0.416667	0	0	0.416667	0	0	0	0	0	9	0.81448
RNASEH2A	3	0.439883	4	0.58651	1.02639	0	0	0	0	0	1	0.416667	1	0.416667	0.833333	0	0	0	0	0	9	0.81448
RPS15A	2	0.293255	3	0.439883	0.733138	1	0.806452	0	0	0.806452	1	0.416667	2	0.833333	1.25	0	0	0	0	0	9	0.81448
SNX10	0	0	3	0.439883	0.439883	2	1.6129	1	0.806452	2.41935	0	0	2	0.833333	0.833333	0	0	1	1.69492	1.69492	9	0.81448
SRP54	0	0	5	0.733138	0.733138	3	2.41935	0	0	2.41935	0	0	1	0.416667	0.416667	0	0	0	0	0	9	0.81448
TAZ	4	0.58651	1	0.146628	0.733138	1	0.806452	0	0	0.806452	3	1.25	0	0	1.25	0	0	0	0	0	9	0.81448
CHD7	0	0	4	0.58651	0.58651	1	0.806452	2	1.6129	2.41935	0	0	1	0.416667	0.416667	0	0	0	0	0	8	0.723982
COG6	1	0.146628	3	0.439883	0.58651	0	0	1	0.806452	0.806452	0	0	3	1.25	1.25	0	0	0	0	0	8	0.723982
DNAAF4	1	0.146628	3	0.439883	0.58651	1	0.806452	0	0	0.806452	0	0	2	0.833333	0.833333	0	0	1	1.69492	1.69492	8	0.723982
HYDIN	2	0.293255	1	0.146628	0.439883	4	3.22581	0	0	3.22581	0	0	1	0.416667	0.416667	0	0	0	0	0	8	0.723982
INVS	1	0.146628	3	0.439883	0.58651	0	0	0	0	0	0	0	4	1.66667	1.66667	0	0	0	0	0	8	0.723982
LIG1	0	0	6	0.879765	0.879765	0	0	0	0	0	1	0.416667	1	0.416667	0.833333	0	0	0	0	0	8	0.723982
LRBA	1	0.146628	6	0.879765	1.02639	0	0	0	0	0	0	0	0	0	0	1	1.69492	0	0	1.69492	8	0.723982
NHEJ1	0	0	4	0.58651	0.58651	1	0.806452	0	0	0.806452	0	0	2	0.833333	0.833333	0	0	1	1.69492	1.69492	8	0.723982
NKX2-5	3	0.439883	4	0.58651	1.02639	0	0	0	0	0	0	0	0	0	0	0	0	1	1.69492	1.69492	8	0.723982
NOP10	2	0.293255	2	0.293255	0.58651	2	1.6129	0	0	1.6129	0	0	2	0.833333	0.833333	0	0	0	0	0	8	0.723982
PSMB8	1	0.146628	1	0.146628	0.293255	0	0	0	0	0	0	0	6	2.5	2.5	0	0	0	0	0	8	0.723982
RPL11	1	0.146628	1	0.146628	0.293255	0	0	1	0.806452	0.806452	1	0.416667	2	0.833333	1.25	0	0	2	3.38983	3.38983	8	0.723982
SBDS	2	0.293255	2	0.293255	0.58651	2	1.6129	2	1.6129	3.22581	0	0	0	0	0	0	0	0	0	0	8	0.723982
TAP1	1	0.146628	1	0.146628	0.293255	0	0	0	0	0	0	0	6	2.5	2.5	0	0	0	0	0	8	0.723982
TAP2	1	0.146628	1	0.146628	0.293255	0	0	0	0	0	0	0	6	2.5	2.5	0	0	0	0	0	8	0.723982
TERC	1	0.146628	3	0.439883	0.58651	1	0.806452	0	0	0.806452	0	0	3	1.25	1.25	0	0	0	0	0	8	0.723982
TPP2	0	0	3	0.439883	0.439883	0	0	2	1.6129	1.6129	2	0.833333	1	0.416667	1.25	0	0	0	0	0	8	0.723982
TREX1	0	0	6	0.879765	0.879765	1	0.806452	0	0	0.806452	0	0	1	0.416667	0.416667	0	0	0	0	0	8	0.723982
ARPC1B	2	0.293255	1	0.146628	0.439883	2	1.6129	0	0	1.6129	0	0	2	0.833333	0.833333	0	0	0	0	0	7	0.633484
BLOC1S3	0	0	3	0.439883	0.439883	2	1.6129	0	0	1.6129	1	0.416667	1	0.416667	0.833333	0	0	0	0	0	7	0.633484
BTK	1	0.146628	1	0.146628	0.293255	0	0	1	0.806452	0.806452	2	0.833333	1	0.416667	1.25	0	0	1	1.69492	1.69492	7	0.633484
C1QA	1	0.146628	1	0.146628	0.293255	1	0.806452	0	0	0.806452	1	0.416667	2	0.833333	1.25	0	0	1	1.69492	1.69492	7	0.633484
C1QB	1	0.146628	1	0.146628	0.293255	1	0.806452	0	0	0.806452	1	0.416667	2	0.833333	1.25	0	0	1	1.69492	1.69492	7	0.633484
C1QC	1	0.146628	1	0.146628	0.293255	1	0.806452	0	0	0.806452	1	0.416667	2	0.833333	1.25	0	0	1	1.69492	1.69492	7	0.633484
CASP10	1	0.146628	1	0.146628	0.293255	1	0.806452	0	0	0.806452	0	0	3	1.25	1.25	0	0	1	1.69492	1.69492	7	0.633484
ODAD1	0	0	5	0.733138	0.733138	0	0	0	0	0	1	0.416667	1	0.416667	0.833333	0	0	0	0	0	7	0.633484
CEBPE	2	0.293255	3	0.439883	0.733138	2	1.6129	0	0	1.6129	0	0	0	0	0	0	0	0	0	0	7	0.633484
DCLRE1B	0	0	3	0.439883	0.439883	0	0	0	0	0	0	0	4	1.66667	1.66667	0	0	0	0	0	7	0.633484
DNAL1	0	0	2	0.293255	0.293255	1	0.806452	0	0	0.806452	0	0	3	1.25	1.25	0	0	1	1.69492	1.69492	7	0.633484
FAAP24	0	0	2	0.293255	0.293255	4	3.22581	1	0.806452	4.03226	0	0	0	0	0	0	0	0	0	0	7	0.633484
FANCI	1	0.146628	3	0.439883	0.58651	2	1.6129	0	0	1.6129	1	0.416667	0	0	0.416667	0	0	0	0	0	7	0.633484
IL17F	1	0.146628	4	0.58651	0.733138	0	0	0	0	0	0	0	2	0.833333	0.833333	0	0	0	0	0	7	0.633484
IRAK1	3	0.439883	1	0.146628	0.58651	1	0.806452	0	0	0.806452	2	0.833333	0	0	0.833333	0	0	0	0	0	7	0.633484
JAK1	1	0.146628	1	0.146628	0.293255	0	0	1	0.806452	0.806452	1	0.416667	2	0.833333	1.25	0	0	1	1.69492	1.69492	7	0.633484
MRTFA	2	0.293255	2	0.293255	0.58651	0	0	0	0	0	0	0	3	1.25	1.25	0	0	0	0	0	7	0.633484
MPO	1	0.146628	1	0.146628	0.293255	1	0.806452	0	0	0.806452	0	0	2	0.833333	0.833333	2	3.38983	0	0	3.38983	7	0.633484
NFAT5	1	0.146628	2	0.293255	0.439883	0	0	0	0	0	0	0	4	1.66667	1.66667	0	0	0	0	0	7	0.633484
NRAS	0	0	3	0.439883	0.439883	0	0	0	0	0	0	0	4	1.66667	1.66667	0	0	0	0	0	7	0.633484
PCCA	0	0	2	0.293255	0.293255	0	0	3	2.41935	2.41935	2	0.833333	0	0	0.833333	0	0	0	0	0	7	0.633484
RELB	0	0	3	0.439883	0.439883	2	1.6129	0	0	1.6129	1	0.416667	1	0.416667	0.833333	0	0	0	0	0	7	0.633484
RPS10	1	0.146628	2	0.293255	0.439883	0	0	0	0	0	0	0	4	1.66667	1.66667	0	0	0	0	0	7	0.633484
RTEL1	4	0.58651	0	0	0.58651	2	1.6129	0	0	1.6129	1	0.416667	0	0	0.416667	0	0	0	0	0	7	0.633484
SMARCAL1	0	0	4	0.58651	0.58651	1	0.806452	0	0	0.806452	0	0	1	0.416667	0.416667	0	0	1	1.69492	1.69492	7	0.633484
SPAG1	2	0.293255	2	0.293255	0.58651	1	0.806452	1	0.806452	1.6129	0	0	1	0.416667	0.416667	0	0	0	0	0	7	0.633484
TAPBP	1	0.146628	1	0.146628	0.293255	0	0	0	0	0	0	0	5	2.08333	2.08333	0	0	0	0	0	7	0.633484
TNFSF12	2	0.293255	2	0.293255	0.58651	0	0	1	0.806452	0.806452	0	0	2	0.833333	0.833333	0	0	0	0	0	7	0.633484
TRNT1	3	0.439883	1	0.146628	0.58651	1	0.806452	0	0	0.806452	0	0	0	0	0	0	0	2	3.38983	3.38983	7	0.633484
VPS13B	2	0.293255	2	0.293255	0.58651	1	0.806452	1	0.806452	1.6129	0	0	1	0.416667	0.416667	0	0	0	0	0	7	0.633484
ZMYND10	0	0	1	0.146628	0.146628	1	0.806452	0	0	0.806452	0	0	1	0.416667	0.416667	4	6.77966	0	0	6.77966	7	0.633484
CD40LG	2	0.293255	0	0	0.293255	1	0.806452	0	0	0.806452	2	0.833333	0	0	0.833333	0	0	1	1.69492	1.69492	6	0.542986
CD59	0	0	1	0.146628	0.146628	0	0	2	1.6129	1.6129	0	0	3	1.25	1.25	0	0	0	0	0	6	0.542986
CD79B	1	0.146628	2	0.293255	0.439883	1	0.806452	0	0	0.806452	0	0	0	0	0	2	3.38983	0	0	3.38983	6	0.542986
CTLA4	1	0.146628	2	0.293255	0.439883	1	0.806452	0	0	0.806452	0	0	1	0.416667	0.416667	0	0	1	1.69492	1.69492	6	0.542986
DNAAF2	0	0	3	0.439883	0.439883	2	1.6129	0	0	1.6129	0	0	1	0.416667	0.416667	0	0	0	0	0	6	0.542986
DNAH5	1	0.146628	2	0.293255	0.439883	1	0.806452	0	0	0.806452	0	0	0	0	0	2	3.38983	0	0	3.38983	6	0.542986
F9	2	0.293255	0	0	0.293255	1	0.806452	0	0	0.806452	2	0.833333	0	0	0.833333	0	0	1	1.69492	1.69492	6	0.542986
FANCE	1	0.146628	1	0.146628	0.293255	0	0	0	0	0	0	0	4	1.66667	1.66667	0	0	0	0	0	6	0.542986
FCN3	0	0	2	0.293255	0.293255	0	0	0	0	0	1	0.416667	2	0.833333	1.25	0	0	1	1.69492	1.69492	6	0.542986
FPR1	0	0	2	0.293255	0.293255	0	0	0	0	0	2	0.833333	2	0.833333	1.66667	0	0	0	0	0	6	0.542986
GP1BA	2	0.293255	2	0.293255	0.58651	0	0	0	0	0	0	0	2	0.833333	0.833333	0	0	0	0	0	6	0.542986
HPS3	0	0	4	0.58651	0.58651	0	0	1	0.806452	0.806452	0	0	1	0.416667	0.416667	0	0	0	0	0	6	0.542986
ICOS	1	0.146628	2	0.293255	0.439883	1	0.806452	0	0	0.806452	0	0	1	0.416667	0.416667	0	0	1	1.69492	1.69492	6	0.542986
LIG4	0	0	3	0.439883	0.439883	0	0	1	0.806452	0.806452	2	0.833333	0	0	0.833333	0	0	0	0	0	6	0.542986
DNAAF11	3	0.439883	1	0.146628	0.58651	0	0	1	0.806452	0.806452	1	0.416667	0	0	0.416667	0	0	0	0	0	6	0.542986
MASP1	1	0.146628	2	0.293255	0.439883	1	0.806452	1	0.806452	1.6129	0	0	1	0.416667	0.416667	0	0	0	0	0	6	0.542986
MYH9	4	0.58651	1	0.146628	0.733138	0	0	0	0	0	0	0	1	0.416667	0.416667	0	0	0	0	0	6	0.542986
NLRP1	2	0.293255	2	0.293255	0.58651	0	0	0	0	0	0	0	2	0.833333	0.833333	0	0	0	0	0	6	0.542986
ORAI1	0	0	3	0.439883	0.439883	0	0	0	0	0	0	0	2	0.833333	0.833333	1	1.69492	0	0	1.69492	6	0.542986
POLE2	0	0	3	0.439883	0.439883	2	1.6129	0	0	1.6129	0	0	1	0.416667	0.416667	0	0	0	0	0	6	0.542986
PRKCD	3	0.439883	0	0	0.439883	1	0.806452	1	0.806452	1.6129	0	0	1	0.416667	0.416667	0	0	0	0	0	6	0.542986
RPS29	0	0	3	0.439883	0.439883	2	1.6129	0	0	1.6129	0	0	1	0.416667	0.416667	0	0	0	0	0	6	0.542986
RSPH3	2	0.293255	1	0.146628	0.439883	0	0	0	0	0	2	0.833333	1	0.416667	1.25	0	0	0	0	0	6	0.542986
SAMD9	1	0.146628	0	0	0.146628	2	1.6129	2	1.6129	3.22581	0	0	1	0.416667	0.416667	0	0	0	0	0	6	0.542986
SAMD9L	1	0.146628	0	0	0.146628	2	1.6129	2	1.6129	3.22581	0	0	1	0.416667	0.416667	0	0	0	0	0	6	0.542986
SMARCD2	1	0.146628	2	0.293255	0.439883	1	0.806452	0	0	0.806452	0	0	0	0	0	2	3.38983	0	0	3.38983	6	0.542986
SRP72	0	0	3	0.439883	0.439883	3	2.41935	0	0	2.41935	0	0	0	0	0	0	0	0	0	0	6	0.542986
STAT1	1	0.146628	1	0.146628	0.293255	1	0.806452	0	0	0.806452	0	0	2	0.833333	0.833333	0	0	1	1.69492	1.69492	6	0.542986
TERT	0	0	4	0.58651	0.58651	0	0	1	0.806452	0.806452	0	0	1	0.416667	0.416667	0	0	0	0	0	6	0.542986
TNFRSF13C	2	0.293255	3	0.439883	0.733138	0	0	1	0.806452	0.806452	0	0	0	0	0	0	0	0	0	0	6	0.542986
TTC7A	0	0	1	0.146628	0.146628	2	1.6129	0	0	1.6129	0	0	3	1.25	1.25	0	0	0	0	0	6	0.542986
ADAM17	0	0	0	0	0	2	1.6129	0	0	1.6129	0	0	2	0.833333	0.833333	1	1.69492	0	0	1.69492	5	0.452489
AP3B1	0	0	3	0.439883	0.439883	0	0	0	0	0	0	0	2	0.833333	0.833333	0	0	0	0	0	5	0.452489
ODAD2	1	0.146628	1	0.146628	0.293255	0	0	0	0	0	0	0	3	1.25	1.25	0	0	0	0	0	5	0.452489
BCL11B	2	0.293255	0	0	0.293255	3	2.41935	0	0	2.41935	0	0	0	0	0	0	0	0	0	0	5	0.452489
CCDC39	1	0.146628	3	0.439883	0.58651	1	0.806452	0	0	0.806452	0	0	0	0	0	0	0	0	0	0	5	0.452489
CCDC65	1	0.146628	1	0.146628	0.293255	2	1.6129	0	0	1.6129	0	0	1	0.416667	0.416667	0	0	0	0	0	5	0.452489
CCNO	0	0	4	0.58651	0.58651	0	0	0	0	0	0	0	1	0.416667	0.416667	0	0	0	0	0	5	0.452489
CORO1A	1	0.146628	1	0.146628	0.293255	1	0.806452	0	0	0.806452	0	0	2	0.833333	0.833333	0	0	0	0	0	5	0.452489
CTC1	1	0.146628	2	0.293255	0.439883	0	0	1	0.806452	0.806452	0	0	1	0.416667	0.416667	0	0	0	0	0	5	0.452489
DNAH11	0	0	3	0.439883	0.439883	1	0.806452	0	0	0.806452	0	0	0	0	0	0	0	1	1.69492	1.69492	5	0.452489
FANCM	0	0	4	0.58651	0.58651	1	0.806452	0	0	0.806452	0	0	0	0	0	0	0	0	0	0	5	0.452489
GP9	0	0	2	0.293255	0.293255	0	0	0	0	0	0	0	3	1.25	1.25	0	0	0	0	0	5	0.452489
GTF2H5	2	0.293255	1	0.146628	0.439883	0	0	0	0	0	1	0.416667	1	0.416667	0.833333	0	0	0	0	0	5	0.452489
HPS4	1	0.146628	4	0.58651	0.733138	0	0	0	0	0	0	0	0	0	0	0	0	0	0	0	5	0.452489
IKBKB	2	0.293255	1	0.146628	0.439883	0	0	1	0.806452	0.806452	0	0	1	0.416667	0.416667	0	0	0	0	0	5	0.452489
IRF3	0	0	3	0.439883	0.439883	0	0	0	0	0	1	0.416667	1	0.416667	0.833333	0	0	0	0	0	5	0.452489
ITGAM	1	0.146628	1	0.146628	0.293255	1	0.806452	0	0	0.806452	0	0	2	0.833333	0.833333	0	0	0	0	0	5	0.452489
LAT	1	0.146628	1	0.146628	0.293255	1	0.806452	0	0	0.806452	0	0	2	0.833333	0.833333	0	0	0	0	0	5	0.452489
LCK	0	0	1	0.146628	0.146628	0	0	0	0	0	1	0.416667	1	0.416667	0.833333	1	1.69492	1	1.69492	3.38983	5	0.452489
MYO5A	1	0.146628	2	0.293255	0.439883	1	0.806452	0	0	0.806452	0	0	0	0	0	0	0	1	1.69492	1.69492	5	0.452489
NLRC4	0	0	0	0	0	2	1.6129	1	0.806452	2.41935	0	0	0	0	0	1	1.69492	1	1.69492	3.38983	5	0.452489
PARN	2	0.293255	2	0.293255	0.58651	0	0	0	0	0	1	0.416667	0	0	0.416667	0	0	0	0	0	5	0.452489
PLCG2	3	0.439883	1	0.146628	0.58651	0	0	0	0	0	0	0	1	0.416667	0.416667	0	0	0	0	0	5	0.452489
RASGRP1	1	0.146628	2	0.293255	0.439883	1	0.806452	1	0.806452	1.6129	0	0	0	0	0	0	0	0	0	0	5	0.452489
RHOH	0	0	2	0.293255	0.293255	0	0	0	0	0	0	0	3	1.25	1.25	0	0	0	0	0	5	0.452489
RNF31	0	0	2	0.293255	0.293255	2	1.6129	0	0	1.6129	1	0.416667	0	0	0.416667	0	0	0	0	0	5	0.452489
RPL26	1	0.146628	2	0.293255	0.439883	0	0	1	0.806452	0.806452	0	0	1	0.416667	0.416667	0	0	0	0	0	5	0.452489
STK4	1	0.146628	0	0	0.146628	2	1.6129	0	0	1.6129	0	0	2	0.833333	0.833333	0	0	0	0	0	5	0.452489
TINF2	0	0	2	0.293255	0.293255	2	1.6129	0	0	1.6129	1	0.416667	0	0	0.416667	0	0	0	0	0	5	0.452489
TPP1	1	0.146628	1	0.146628	0.293255	0	0	1	0.806452	0.806452	0	0	2	0.833333	0.833333	0	0	0	0	0	5	0.452489
TTC37	2	0.293255	3	0.439883	0.733138	0	0	0	0	0	0	0	0	0	0	0	0	0	0	0	5	0.452489
WRAP53	1	0.146628	2	0.293255	0.439883	0	0	1	0.806452	0.806452	0	0	1	0.416667	0.416667	0	0	0	0	0	5	0.452489
AK2	0	0	0	0	0	0	0	0	0	0	1	0.416667	1	0.416667	0.833333	1	1.69492	1	1.69492	3.38983	4	0.361991
APOL1	3	0.439883	1	0.146628	0.58651	0	0	0	0	0	0	0	0	0	0	0	0	0	0	0	4	0.361991
BLM	1	0.146628	0	0	0.146628	2	1.6129	0	0	1.6129	1	0.416667	0	0	0.416667	0	0	0	0	0	4	0.361991
CD19	1	0.146628	1	0.146628	0.293255	1	0.806452	0	0	0.806452	0	0	1	0.416667	0.416667	0	0	0	0	0	4	0.361991
CIITA	3	0.439883	0	0	0.439883	1	0.806452	0	0	0.806452	0	0	0	0	0	0	0	0	0	0	4	0.361991
CREBBP	2	0.293255	0	0	0.293255	1	0.806452	0	0	0.806452	1	0.416667	0	0	0.416667	0	0	0	0	0	4	0.361991
DGKE	1	0.146628	1	0.146628	0.293255	0	0	0	0	0	0	0	0	0	0	2	3.38983	0	0	3.38983	4	0.361991
DOCK2	2	0.293255	2	0.293255	0.58651	0	0	0	0	0	0	0	0	0	0	0	0	0	0	0	4	0.361991
ERCC2	1	0.146628	0	0	0.146628	2	1.6129	0	0	1.6129	1	0.416667	0	0	0.416667	0	0	0	0	0	4	0.361991
FGA	1	0.146628	2	0.293255	0.439883	0	0	1	0.806452	0.806452	0	0	0	0	0	0	0	0	0	0	4	0.361991
FGB	1	0.146628	2	0.293255	0.439883	0	0	1	0.806452	0.806452	0	0	0	0	0	0	0	0	0	0	4	0.361991
FOXN1	0	0	3	0.439883	0.439883	0	0	0	0	0	1	0.416667	0	0	0.416667	0	0	0	0	0	4	0.361991
HPS1	0	0	3	0.439883	0.439883	0	0	0	0	0	0	0	1	0.416667	0.416667	0	0	0	0	0	4	0.361991
HPS6	0	0	2	0.293255	0.293255	0	0	0	0	0	0	0	2	0.833333	0.833333	0	0	0	0	0	4	0.361991
IRAK4	1	0.146628	0	0	0.146628	2	1.6129	1	0.806452	2.41935	0	0	0	0	0	0	0	0	0	0	4	0.361991
ITK	1	0.146628	3	0.439883	0.58651	0	0	0	0	0	0	0	0	0	0	0	0	0	0	0	4	0.361991
MAGT1	0	0	2	0.293255	0.293255	0	0	0	0	0	1	0.416667	0	0	0.416667	0	0	1	1.69492	1.69492	4	0.361991
NFKB2	0	0	2	0.293255	0.293255	0	0	0	0	0	0	0	2	0.833333	0.833333	0	0	0	0	0	4	0.361991
PMS2	2	0.293255	0	0	0.293255	2	1.6129	0	0	1.6129	0	0	0	0	0	0	0	0	0	0	4	0.361991
PROC	0	0	2	0.293255	0.293255	2	1.6129	0	0	1.6129	0	0	0	0	0	0	0	0	0	0	4	0.361991
RAD51C	1	0.146628	0	0	0.146628	1	0.806452	0	0	0.806452	0	0	0	0	0	2	3.38983	0	0	3.38983	4	0.361991
RANBP2	0	0	1	0.146628	0.146628	1	0.806452	0	0	0.806452	0	0	2	0.833333	0.833333	0	0	0	0	0	4	0.361991
RFXAP	0	0	3	0.439883	0.439883	0	0	1	0.806452	0.806452	0	0	0	0	0	0	0	0	0	0	4	0.361991
RPL15	0	0	1	0.146628	0.146628	0	0	0	0	0	0	0	3	1.25	1.25	0	0	0	0	0	4	0.361991
RPS26	1	0.146628	0	0	0.146628	1	0.806452	0	0	0.806452	0	0	2	0.833333	0.833333	0	0	0	0	0	4	0.361991
SAMHD1	0	0	0	0	0	1	0.806452	0	0	0.806452	0	0	3	1.25	1.25	0	0	0	0	0	4	0.361991
SH2D1A	2	0.293255	0	0	0.293255	0	0	0	0	0	2	0.833333	0	0	0.833333	0	0	0	0	0	4	0.361991
SLX4	2	0.293255	0	0	0.293255	1	0.806452	0	0	0.806452	1	0.416667	0	0	0.416667	0	0	0	0	0	4	0.361991
SPINK5	0	0	2	0.293255	0.293255	1	0.806452	1	0.806452	1.6129	0	0	0	0	0	0	0	0	0	0	4	0.361991
STAT2	1	0.146628	0	0	0.146628	1	0.806452	0	0	0.806452	0	0	2	0.833333	0.833333	0	0	0	0	0	4	0.361991
TCN2	3	0.439883	1	0.146628	0.58651	0	0	0	0	0	0	0	0	0	0	0	0	0	0	0	4	0.361991
UNC119	0	0	3	0.439883	0.439883	0	0	0	0	0	1	0.416667	0	0	0.416667	0	0	0	0	0	4	0.361991
XIAP	1	0.146628	0	0	0.146628	0	0	0	0	0	2	0.833333	0	0	0.833333	0	0	1	1.69492	1.69492	4	0.361991
ADA	1	0.146628	0	0	0.146628	2	1.6129	0	0	1.6129	0	0	0	0	0	0	0	0	0	0	3	0.271493
BRIP1	1	0.146628	0	0	0.146628	1	0.806452	0	0	0.806452	0	0	0	0	0	1	1.69492	0	0	1.69492	3	0.271493
CD40	1	0.146628	0	0	0.146628	2	1.6129	0	0	1.6129	0	0	0	0	0	0	0	0	0	0	3	0.271493
CD79A	0	0	1	0.146628	0.146628	0	0	1	0.806452	0.806452	0	0	1	0.416667	0.416667	0	0	0	0	0	3	0.271493
CDCA7	0	0	1	0.146628	0.146628	1	0.806452	0	0	0.806452	0	0	1	0.416667	0.416667	0	0	0	0	0	3	0.271493
CFP	2	0.293255	1	0.146628	0.439883	0	0	0	0	0	0	0	0	0	0	0	0	0	0	0	3	0.271493
CSF2RB	2	0.293255	1	0.146628	0.439883	0	0	0	0	0	0	0	0	0	0	0	0	0	0	0	3	0.271493
CSF3R	0	0	0	0	0	0	0	0	0	0	1	0.416667	1	0.416667	0.833333	0	0	1	1.69492	1.69492	3	0.271493
DCLRE1C	2	0.293255	0	0	0.293255	0	0	0	0	0	0	0	1	0.416667	0.416667	0	0	0	0	0	3	0.271493
DHFR	0	0	2	0.293255	0.293255	0	0	0	0	0	0	0	1	0.416667	0.416667	0	0	0	0	0	3	0.271493
DNAH1	0	0	1	0.146628	0.146628	1	0.806452	0	0	0.806452	0	0	1	0.416667	0.416667	0	0	0	0	0	3	0.271493
DNASE1L3	0	0	1	0.146628	0.146628	2	1.6129	0	0	1.6129	0	0	0	0	0	0	0	0	0	0	3	0.271493
DTNBP1	0	0	0	0	0	0	0	0	0	0	0	0	3	1.25	1.25	0	0	0	0	0	3	0.271493
GFI1	0	0	1	0.146628	0.146628	0	0	0	0	0	0	0	1	0.416667	0.416667	0	0	1	1.69492	1.69492	3	0.271493
HELLS	1	0.146628	1	0.146628	0.293255	0	0	0	0	0	0	0	1	0.416667	0.416667	0	0	0	0	0	3	0.271493
IFIH1	0	0	1	0.146628	0.146628	1	0.806452	0	0	0.806452	0	0	0	0	0	1	1.69492	0	0	1.69492	3	0.271493
IFNGR1	1	0.146628	0	0	0.146628	0	0	0	0	0	1	0.416667	1	0.416667	0.833333	0	0	0	0	0	3	0.271493
IL17RC	1	0.146628	2	0.293255	0.439883	0	0	0	0	0	0	0	0	0	0	0	0	0	0	0	3	0.271493
IL21R	1	0.146628	0	0	0.146628	1	0.806452	0	0	0.806452	0	0	1	0.416667	0.416667	0	0	0	0	0	3	0.271493
JAGN1	1	0.146628	2	0.293255	0.439883	0	0	0	0	0	0	0	0	0	0	0	0	0	0	0	3	0.271493
MCM4	0	0	2	0.293255	0.293255	0	0	1	0.806452	0.806452	0	0	0	0	0	0	0	0	0	0	3	0.271493
NBN	1	0.146628	0	0	0.146628	2	1.6129	0	0	1.6129	0	0	0	0	0	0	0	0	0	0	3	0.271493
NCF4	2	0.293255	1	0.146628	0.439883	0	0	0	0	0	0	0	0	0	0	0	0	0	0	0	3	0.271493
NFKBIA	0	0	0	0	0	3	2.41935	0	0	2.41935	0	0	0	0	0	0	0	0	0	0	3	0.271493
NOD2	1	0.146628	1	0.146628	0.293255	0	0	0	0	0	0	0	1	0.416667	0.416667	0	0	0	0	0	3	0.271493
PALB2	2	0.293255	0	0	0.293255	1	0.806452	0	0	0.806452	0	0	0	0	0	0	0	0	0	0	3	0.271493
PLG	2	0.293255	0	0	0.293255	0	0	0	0	0	1	0.416667	0	0	0.416667	0	0	0	0	0	3	0.271493
PMM2	1	0.146628	2	0.293255	0.439883	0	0	0	0	0	0	0	0	0	0	0	0	0	0	0	3	0.271493
POLA1	1	0.146628	0	0	0.146628	0	0	0	0	0	2	0.833333	0	0	0.833333	0	0	0	0	0	3	0.271493
PRKDC	0	0	2	0.293255	0.293255	0	0	1	0.806452	0.806452	0	0	0	0	0	0	0	0	0	0	3	0.271493
RAC2	2	0.293255	1	0.146628	0.439883	0	0	0	0	0	0	0	0	0	0	0	0	0	0	0	3	0.271493
RNU4ATAC	0	0	1	0.146628	0.146628	1	0.806452	0	0	0.806452	0	0	1	0.416667	0.416667	0	0	0	0	0	3	0.271493
RPL5	0	0	1	0.146628	0.146628	0	0	0	0	0	0	0	1	0.416667	0.416667	0	0	1	1.69492	1.69492	3	0.271493
RPS19	0	0	1	0.146628	0.146628	0	0	1	0.806452	0.806452	0	0	1	0.416667	0.416667	0	0	0	0	0	3	0.271493
RPS27A	0	0	1	0.146628	0.146628	1	0.806452	0	0	0.806452	0	0	0	0	0	1	1.69492	0	0	1.69492	3	0.271493
RSPH9	1	0.146628	1	0.146628	0.293255	0	0	1	0.806452	0.806452	0	0	0	0	0	0	0	0	0	0	3	0.271493
SERPING1	0	0	1	0.146628	0.146628	2	1.6129	0	0	1.6129	0	0	0	0	0	0	0	0	0	0	3	0.271493
SLC46A1	0	0	2	0.293255	0.293255	0	0	0	0	0	1	0.416667	0	0	0.416667	0	0	0	0	0	3	0.271493
STN1	1	0.146628	2	0.293255	0.439883	0	0	0	0	0	0	0	0	0	0	0	0	0	0	0	3	0.271493
STX11	1	0.146628	0	0	0.146628	0	0	0	0	0	1	0.416667	1	0.416667	0.833333	0	0	0	0	0	3	0.271493
WIPF1	0	0	1	0.146628	0.146628	1	0.806452	0	0	0.806452	0	0	1	0.416667	0.416667	0	0	0	0	0	3	0.271493
ATM	0	0	0	0	0	1	0.806452	0	0	0.806452	1	0.416667	0	0	0.416667	0	0	0	0	0	2	0.180995
B2M	1	0.146628	0	0	0.146628	1	0.806452	0	0	0.806452	0	0	0	0	0	0	0	0	0	0	2	0.180995
C8A	0	0	0	0	0	0	0	0	0	0	1	0.416667	0	0	0.416667	0	0	1	1.69492	1.69492	2	0.180995
C8B	0	0	0	0	0	0	0	0	0	0	1	0.416667	0	0	0.416667	0	0	1	1.69492	1.69492	2	0.180995
CASP8	1	0.146628	0	0	0.146628	1	0.806452	0	0	0.806452	0	0	0	0	0	0	0	0	0	0	2	0.180995
CYBB	0	0	0	0	0	0	0	0	0	0	1	0.416667	1	0.416667	0.833333	0	0	0	0	0	2	0.180995
EPG5	0	0	1	0.146628	0.146628	0	0	0	0	0	0	0	1	0.416667	0.416667	0	0	0	0	0	2	0.180995
ERCC4	1	0.146628	0	0	0.146628	0	0	0	0	0	1	0.416667	0	0	0.416667	0	0	0	0	0	2	0.180995
EXTL3	0	0	1	0.146628	0.146628	0	0	0	0	0	0	0	1	0.416667	0.416667	0	0	0	0	0	2	0.180995
F13A1	0	0	0	0	0	0	0	0	0	0	0	0	2	0.833333	0.833333	0	0	0	0	0	2	0.180995
FANCB	1	0.146628	0	0	0.146628	0	0	0	0	0	1	0.416667	0	0	0.416667	0	0	0	0	0	2	0.180995
FAS	2	0.293255	0	0	0.293255	0	0	0	0	0	0	0	0	0	0	0	0	0	0	0	2	0.180995
FOXP3	1	0.146628	1	0.146628	0.293255	0	0	0	0	0	0	0	0	0	0	0	0	0	0	0	2	0.180995
GATA1	1	0.146628	1	0.146628	0.293255	0	0	0	0	0	0	0	0	0	0	0	0	0	0	0	2	0.180995
GATA2	0	0	1	0.146628	0.146628	0	0	0	0	0	0	0	1	0.416667	0.416667	0	0	0	0	0	2	0.180995
HPS5	0	0	1	0.146628	0.146628	0	0	0	0	0	0	0	1	0.416667	0.416667	0	0	0	0	0	2	0.180995
IKZF1	0	0	0	0	0	2	1.6129	0	0	1.6129	0	0	0	0	0	0	0	0	0	0	2	0.180995
IL1RN	0	0	0	0	0	1	0.806452	0	0	0.806452	0	0	1	0.416667	0.416667	0	0	0	0	0	2	0.180995
IL2RA	0	0	1	0.146628	0.146628	0	0	0	0	0	0	0	0	0	0	0	0	1	1.69492	1.69492	2	0.180995
IL36RN	0	0	0	0	0	1	0.806452	0	0	0.806452	0	0	1	0.416667	0.416667	0	0	0	0	0	2	0.180995
ITCH	0	0	0	0	0	1	0.806452	0	0	0.806452	0	0	1	0.416667	0.416667	0	0	0	0	0	2	0.180995
LPIN2	0	0	2	0.293255	0.293255	0	0	0	0	0	0	0	0	0	0	0	0	0	0	0	2	0.180995
MC2R	1	0.146628	1	0.146628	0.293255	0	0	0	0	0	0	0	0	0	0	0	0	0	0	0	2	0.180995
MPL	0	0	0	0	0	0	0	0	0	0	1	0.416667	1	0.416667	0.833333	0	0	0	0	0	2	0.180995
MSH6	0	0	0	0	0	2	1.6129	0	0	1.6129	0	0	0	0	0	0	0	0	0	0	2	0.180995
MTHFD1	0	0	1	0.146628	0.146628	0	0	1	0.806452	0.806452	0	0	0	0	0	0	0	0	0	0	2	0.180995
MYD88	0	0	1	0.146628	0.146628	1	0.806452	0	0	0.806452	0	0	0	0	0	0	0	0	0	0	2	0.180995
MYSM1	0	0	0	0	0	0	0	0	0	0	1	0.416667	0	0	0.416667	0	0	1	1.69492	1.69492	2	0.180995
OFD1	1	0.146628	0	0	0.146628	0	0	0	0	0	1	0.416667	0	0	0.416667	0	0	0	0	0	2	0.180995
PIGA	1	0.146628	0	0	0.146628	0	0	0	0	0	1	0.416667	0	0	0.416667	0	0	0	0	0	2	0.180995
PRF1	0	0	2	0.293255	0.293255	0	0	0	0	0	0	0	0	0	0	0	0	0	0	0	2	0.180995
PTEN	2	0.293255	0	0	0.293255	0	0	0	0	0	0	0	0	0	0	0	0	0	0	0	2	0.180995
RAD50	1	0.146628	0	0	0.146628	1	0.806452	0	0	0.806452	0	0	0	0	0	0	0	0	0	0	2	0.180995
RPSA	0	0	1	0.146628	0.146628	1	0.806452	0	0	0.806452	0	0	0	0	0	0	0	0	0	0	2	0.180995
SLC35C1	0	0	2	0.293255	0.293255	0	0	0	0	0	0	0	0	0	0	0	0	0	0	0	2	0.180995
TBK1	1	0.146628	0	0	0.146628	1	0.806452	0	0	0.806452	0	0	0	0	0	0	0	0	0	0	2	0.180995
THBD	2	0.293255	0	0	0.293255	0	0	0	0	0	0	0	0	0	0	0	0	0	0	0	2	0.180995
TNFAIP3	1	0.146628	0	0	0.146628	0	0	0	0	0	1	0.416667	0	0	0.416667	0	0	0	0	0	2	0.180995
TNFRSF11A	0	0	1	0.146628	0.146628	1	0.806452	0	0	0.806452	0	0	0	0	0	0	0	0	0	0	2	0.180995
WAS	1	0.146628	1	0.146628	0.293255	0	0	0	0	0	0	0	0	0	0	0	0	0	0	0	2	0.180995
XK	0	0	1	0.146628	0.146628	0	0	0	0	0	1	0.416667	0	0	0.416667	0	0	0	0	0	2	0.180995
ZAP70	0	0	1	0.146628	0.146628	1	0.806452	0	0	0.806452	0	0	0	0	0	0	0	0	0	0	2	0.180995
ZNF341	0	0	0	0	0	1	0.806452	0	0	0.806452	0	0	1	0.416667	0.416667	0	0	0	0	0	2	0.180995
BACH2	1	0.146628	0	0	0.146628	0	0	0	0	0	0	0	0	0	0	0	0	0	0	0	1	0.0904977
BRCA2	0	0	0	0	0	1	0.806452	0	0	0.806452	0	0	0	0	0	0	0	0	0	0	1	0.0904977
C5	0	0	1	0.146628	0.146628	0	0	0	0	0	0	0	0	0	0	0	0	0	0	0	1	0.0904977
C9	0	0	0	0	0	0	0	0	0	0	0	0	1	0.416667	0.416667	0	0	0	0	0	1	0.0904977
ERCC3	0	0	0	0	0	1	0.806452	0	0	0.806452	0	0	0	0	0	0	0	0	0	0	1	0.0904977
FANCC	1	0.146628	0	0	0.146628	0	0	0	0	0	0	0	0	0	0	0	0	0	0	0	1	0.0904977
FANCD2	1	0.146628	0	0	0.146628	0	0	0	0	0	0	0	0	0	0	0	0	0	0	0	1	0.0904977
FANCL	0	0	0	0	0	1	0.806452	0	0	0.806452	0	0	0	0	0	0	0	0	0	0	1	0.0904977
IL2RG	0	0	0	0	0	0	0	0	0	0	0	0	0	0	0	0	0	1	1.69492	1.69492	1	0.0904977
IL7R	0	0	1	0.146628	0.146628	0	0	0	0	0	0	0	0	0	0	0	0	0	0	0	1	0.0904977
KDM6A	1	0.146628	0	0	0.146628	0	0	0	0	0	0	0	0	0	0	0	0	0	0	0	1	0.0904977
MVK	0	0	1	0.146628	0.146628	0	0	0	0	0	0	0	0	0	0	0	0	0	0	0	1	0.0904977
NSMCE3	0	0	1	0.146628	0.146628	0	0	0	0	0	0	0	0	0	0	0	0	0	0	0	1	0.0904977
PCCB	0	0	1	0.146628	0.146628	0	0	0	0	0	0	0	0	0	0	0	0	0	0	0	1	0.0904977
PIK3R1	0	0	0	0	0	1	0.806452	0	0	0.806452	0	0	0	0	0	0	0	0	0	0	1	0.0904977
RPS24	0	0	1	0.146628	0.146628	0	0	0	0	0	0	0	0	0	0	0	0	0	0	0	1	0.0904977
SLC29A3	0	0	1	0.146628	0.146628	0	0	0	0	0	0	0	0	0	0	0	0	0	0	0	1	0.0904977
																					4865
