# Supplementary material for: Identification of Altered Primary Immunodeficiency-Associated Genes and Their Implications in Pediatric Cancers
Source: Cancers (Basel). 2022 Nov 30;14(23):5942. doi: 10.3390/cancers14235942 (PMC9741011; doi:10.3390/cancers14235942)
Supplement: Supplementary file 1 [file cancers-14-05942-s001.zip › Supplementary_Data_2.xlsx]

## Sheet: Table S5
TARGET-ALL (TBM)	exp(coef)	lower .95	upper .95	Pr(>|z|)
CD79A	7.39566	3.77826	14.4764	5.25001e-09
NCF4	10.3	4.69492	22.5969	5.95914e-09
GP9	10.3933	4.71075	22.9305	6.68224e-09
RPL15	6.99847	3.56197	13.7504	1.63799e-08
TNFRSF13B	5.23208	2.94142	9.30662	1.78491e-08
RPS28	5.9085	3.16504	11.03	2.43914e-08
CHD7	8.20859	3.90485	17.2557	2.79922e-08
BLNK	6.1861	3.23907	11.8145	3.38701e-08
CD40	6.1244	3.1991	11.7247	4.51148e-08
RPS27A	5.72387	3.05868	10.7114	4.85349e-08
CSF2RB	7.09423	3.5021	14.3708	5.33141e-08
RPL5	5.65859	3.02345	10.5904	5.96846e-08
C1QC	5.80927	3.07411	10.978	6.01443e-08
IGLL1	7.72984	3.66386	16.3081	7.91989e-08
RPS7	5.26442	2.87044	9.65501	7.98192e-08
BACH2	6.26192	3.18616	12.3069	1.0296e-07
MPL	5.76072	3.001	11.0582	1.41799e-07
SH2D1A	0.151415	0.0745023	0.307729	1.81831e-07
RPL35A	5.03182	2.73872	9.24493	1.92778e-07
CD3D	0.138984	0.0657821	0.293646	2.3318e-07
MS4A1	7.12729	3.37269	15.0616	2.68206e-07
RPL36	4.71289	2.61043	8.5087	2.701e-07
RPS26	4.45177	2.51014	7.89525	3.25194e-07
IL2RA	5.07592	2.69542	9.5588	4.89598e-07
SERPING1	5.0441	2.68339	9.48163	5.02659e-07
C1QB	4.01248	2.27235	7.08517	1.67326e-06
BCL11B	0.202172	0.104944	0.389478	1.76524e-06
NLRP12	5.20775	2.62311	10.3391	2.40409e-06
ACTB	4.83714	2.50463	9.34187	2.67847e-06
CFD	4.59144	2.4286	8.68046	2.72373e-06
RPS17	3.90975	2.18634	6.99167	4.27289e-06
CD247	0.218799	0.11309	0.423317	6.39501e-06
IL21R	4.69308	2.35627	9.34743	1.09245e-05
RNU4ATAC	0.200258	0.0973791	0.411827	1.23334e-05
RPS10	3.7339	2.05877	6.772	1.44264e-05
TERT	3.70732	2.03729	6.74632	1.7897e-05
RPL26	3.43927	1.94512	6.08116	2.15728e-05
C1QA	3.28153	1.89079	5.6952	2.39442e-05
C1R	3.96031	2.09004	7.50418	2.43659e-05
RAG2	3.47622	1.89426	6.37932	5.76301e-05
IL1RN	3.03386	1.76137	5.22565	6.32138e-05
RAG1	3.24435	1.80453	5.83301	8.41641e-05
TNFRSF1A	2.94151	1.71112	5.05663	9.49342e-05
LRBA	0.340253	0.197086	0.58742	0.000109035
CD70	3.6828	1.88292	7.20319	0.000139631
NCF2	3.19479	1.74602	5.84568	0.000164586
ISG15	3.11576	1.72215	5.63711	0.000172061
ZMYND10	2.99367	1.66052	5.39716	0.00026591
C3	2.92589	1.63652	5.23112	0.000292861
CSF3R	2.92666	1.61675	5.29788	0.000390178
RPS15A	2.83126	1.57707	5.08287	0.000490524
CD3E	0.344078	0.186807	0.633753	0.000618152
IL10	2.45587	1.39175	4.3336	0.00193007
CR2	0.367773	0.193986	0.697252	0.00217774
ELANE	2.24	1.32727	3.78042	0.00252568
FCGR3A	2.40418	1.34952	4.28307	0.00290749
CSF2RA	2.53701	1.35407	4.75335	0.00365865
ZAP70	0.428934	0.237818	0.773634	0.00491025
DNMT3B	2.09311	1.21746	3.59856	0.00754749
TNFRSF4	0.454795	0.250253	0.826517	0.00973507
MPO	2.0693	1.1551	3.70705	0.0144978
CEBPE	2.00553	1.14151	3.52355	0.0155093
CLEC7A	1.96953	1.11932	3.46552	0.0187258
DNASE1L3	1.84063	1.09737	3.08732	0.020774
C1S	1.82307	1.08856	3.05322	0.0224615
ITGAM	1.90866	1.07636	3.38454	0.0269849
STAT1	1.64589	0.97746	2.77142	0.0609013
FPR1	1.67213	0.954275	2.93001	0.0724277
SEMA3A	1.56761	0.945542	2.59892	0.0813563
TBX1	0.627722	0.363865	1.08291	0.0941964
GATA2	1.56546	0.921894	2.65829	0.0971284
CFP	1.58254	0.91485	2.73752	0.100656
NLRC4	1.47052	0.882048	2.45161	0.139224
USP18	1.42192	0.838633	2.41089	0.191317
MCM4	1.3623	0.799182	2.32221	0.25588
THBD	1.29372	0.758406	2.2069	0.344609
HELLS	0.781272	0.463682	1.31639	0.353784
CFH	0.771594	0.435717	1.36639	0.373834
PRF1	1.21412	0.707415	2.08376	0.481434
F5	1.13945	0.689084	1.88416	0.610939
PCCA	0.882648	0.524719	1.48473	0.638039
CFB	1.09124	0.624864	1.90571	0.758877
MEFV	1.0686	0.619706	1.84265	0.811365
GINS1	1.00146	0.610716	1.6422	0.995393
TARGET-ALL (TB)	exp(coef)	lower .95	upper .95	Pr(>|z|)
CD79A	14.875	3.44175	64.2883	0.000300347
CR2	0.113589	0.0332179	0.388422	0.000525414
RPS7	8.68042	2.54358	29.6234	0.000559304
RPL35A	8.67099	2.5415	29.5833	0.000561352
CSF2RB	8.35103	2.41651	28.8597	0.000795066
RPS27A	12.0874	2.77447	52.6603	0.000903478
RPL15	11.9989	2.75924	52.1785	0.000921875
RPL5	8.00265	2.33052	27.4799	0.000952612
RPL36	11.7538	2.70272	51.116	0.00101733
RPS26	11.2002	2.56956	48.8193	0.00129819
CFD	6.06365	2.01403	18.2558	0.0013506
GP9	5.92104	1.96966	17.7993	0.00153991
LRBA	0.145108	0.0420452	0.500803	0.00225703
IGLL1	6.92704	1.98985	24.1143	0.00235719
RPS28	22.5108	2.9731	170.441	0.0025707
DNASE1L3	6.2978	1.78395	22.2328	0.00424484
BACH2	4.37978	1.58419	12.1087	0.00441762
SERPING1	4.79111	1.603	14.3199	0.00503684
TBX1	0.269116	0.105711	0.685106	0.00590161
RPL26	4.60899	1.52084	13.9678	0.00691093
ACTB	4.39112	1.44593	13.3353	0.00903857
C1QC	3.42017	1.29515	9.0318	0.0130657
C1QB	3.14508	1.2645	7.82249	0.0137106
MS4A1	3.96712	1.30346	12.0741	0.0152391
BCL11B	0.217323	0.0619039	0.762946	0.0172073
CD247	0.262703	0.086889	0.794265	0.0178843
RPS15A	3.15306	1.21858	8.15854	0.017908
CD70	4.7225	1.29273	17.2519	0.0188553
C1QA	3.01014	1.19399	7.58883	0.0195036
SH2D1A	0.225199	0.0631085	0.803609	0.0216287
TNFRSF1A	2.96158	1.06904	8.20449	0.036763
USP18	0.328745	0.115437	0.936207	0.0372135
CLEC7A	2.41458	1.0397	5.60758	0.0403142
IL21R	2.73817	1.02545	7.31149	0.044418
CFB	0.371095	0.1409	0.977367	0.0448246
NCF4	3.16992	1.02582	9.79553	0.045044
ELANE	2.52904	1.01169	6.32214	0.0471637
PCCA	0.360103	0.128124	1.0121	0.0527269
C1R	2.77073	0.974933	7.87433	0.0558343
TNFRSF4	2.63423	0.970871	7.14736	0.057182
ITGAM	2.58334	0.966992	6.90145	0.0583557
IL1RN	2.70643	0.938165	7.80752	0.0654924
C3	2.17343	0.892805	5.29095	0.0872334
IL2RA	2.44193	0.856573	6.96146	0.0948564
BLNK	2.67895	0.838387	8.56022	0.0964002
FPR1	2.03628	0.874056	4.74388	0.099351
MPL	2.60427	0.815606	8.3156	0.106123
NCF2	2.37424	0.823732	6.84326	0.10939
GINS1	0.460667	0.17001	1.24824	0.127514
CD40	2.16128	0.737756	6.33156	0.159913
ISG15	1.90885	0.750455	4.85536	0.174694
HELLS	0.547823	0.2282	1.31512	0.178016
IL10	1.92596	0.720753	5.14647	0.191219
FCGR3A	1.89834	0.720637	5.00072	0.194622
CFP	1.76097	0.728118	4.25893	0.209187
TNFRSF13B	1.89725	0.688578	5.2275	0.215563
MCM4	0.553406	0.216332	1.41569	0.216977
TERT	1.72618	0.702907	4.23912	0.233688
THBD	1.84583	0.669736	5.08719	0.236032
CD3D	0.528346	0.182243	1.53174	0.240077
CHD7	1.8099	0.657188	4.98446	0.25105
MPO	1.75403	0.666282	4.61759	0.255208
RPS17	1.60893	0.631926	4.09643	0.318584
CD3E	0.644494	0.253242	1.64022	0.356676
CSF3R	1.5033	0.571997	3.95093	0.408302
CFH	0.673018	0.244281	1.85423	0.443789
CSF2RA	1.43972	0.547834	3.7836	0.459745
RAG2	1.42098	0.539754	3.74092	0.476838
PRF1	0.726118	0.280849	1.87733	0.509023
ZMYND10	1.36992	0.521109	3.6013	0.52331
C1S	1.36143	0.518054	3.57777	0.531406
ZAP70	0.727095	0.25544	2.06963	0.550422
F5	1.27046	0.51174	3.15409	0.605879
GATA2	0.807212	0.354497	1.83807	0.609973
CEBPE	0.77962	0.298183	2.03837	0.611677
STAT1	0.823122	0.329572	2.05579	0.676819
SEMA3A	1.16321	0.492041	2.74989	0.730544
RNU4ATAC	0.862896	0.33948	2.19332	0.756703
DNMT3B	1.1174	0.473692	2.63584	0.799878
MEFV	1.10749	0.487957	2.51361	0.807119
RPS10	0.906018	0.366207	2.24154	0.830903
AICDA	1.08517	0.426021	2.76415	0.863963
RAG1	1.06596	0.419742	2.70709	0.893137
NLRP12	1.05592	0.423544	2.63245	0.907069
NLRC4	1.00861	0.396118	2.56816	0.985656
TARGET-AML (TBM)	exp(coef)	lower .95	upper .95	Pr(>|z|)
USP18	5.49089	2.59591	11.6144	8.36e-06
STAT1	5.2589	2.47406	11.1784	1.6e-05
C1S	3.30395	1.71546	6.36333	0.000351848
DNMT3B	2.62497	1.41403	4.87293	0.00223123
SH2D1A	2.41561	1.34927	4.3247	0.00299632
PCCA	2.41885	1.33689	4.37647	0.00350379
HELLS	2.47441	1.31907	4.64166	0.00476095
LRBA	2.67721	1.3457	5.3262	0.00501632
SEMA3A	2.2512	1.19024	4.2579	0.0125764
CHD7	2.13404	1.16923	3.89498	0.0135393
PRF1	2.11246	1.15222	3.87296	0.0156019
C1R	2.08764	1.13714	3.83264	0.0175694
RPS10	1.98764	1.11692	3.53714	0.0194929
AICDA	1.91009	1.07462	3.3951	0.0274412
NCF4	1.85762	1.05336	3.27594	0.0323897
RPL26	1.89803	1.04833	3.43643	0.0343623
CEBPE	1.86449	1.04205	3.33601	0.0358396
MPO	0.547081	0.307828	0.97229	0.0398075
CD79A	0.526641	0.285485	0.971509	0.0401226
CFH	1.83731	1.01573	3.32345	0.0442653
TERT	1.79954	0.999053	3.24143	0.0503702
CD40	1.7489	0.947341	3.22869	0.0739336
CD3E	0.617932	0.348907	1.09439	0.098804
RPS7	0.600029	0.326454	1.10287	0.100034
BLNK	1.6066	0.884402	2.91853	0.119556
C3	1.53899	0.883586	2.68053	0.127809
RPS26	0.663403	0.381668	1.1531	0.145695
RAG1	1.5336	0.843251	2.78911	0.161132
CD3D	0.66505	0.3756	1.17756	0.161732
TNFRSF4	1.44623	0.830698	2.51787	0.192142
ELANE	0.683687	0.381453	1.22539	0.201519
TNFRSF13B	0.684518	0.376758	1.24368	0.213439
ACTB	1.43052	0.794248	2.57652	0.233012
ISG15	1.41987	0.788215	2.5577	0.243035
GP9	0.715238	0.40512	1.26275	0.247859
RPS27A	0.713643	0.397458	1.28136	0.25858
MS4A1	1.41591	0.767787	2.61113	0.265395
RPS28	0.713168	0.388133	1.3104	0.276132
GATA2	1.38525	0.765873	2.50554	0.28113
FPR1	0.723944	0.399616	1.3115	0.286636
BACH2	1.39341	0.756032	2.56815	0.287573
SERPING1	1.37416	0.762903	2.47517	0.289775
CSF2RA	1.335	0.757277	2.35345	0.317878
CR2	1.35456	0.74554	2.46108	0.319195
RPS15A	0.736097	0.400776	1.35198	0.32327
CSF3R	1.33359	0.753127	2.36144	0.323423
RPL36	0.745002	0.407923	1.36062	0.338113
RPL5	1.31229	0.744397	2.31342	0.347462
MCM4	1.3104	0.733425	2.34127	0.36127
FCGR3A	1.32156	0.703848	2.48138	0.385728
CFB	1.27322	0.726266	2.23208	0.399051
DNASE1L3	0.777444	0.427779	1.41292	0.408849
RPL35A	0.769895	0.413671	1.43288	0.409321
RPL15	0.7749	0.419869	1.43014	0.414692
MPL	0.808303	0.444236	1.47074	0.485902
TNFRSF1A	1.22545	0.690266	2.17556	0.487544
IL2RA	1.1978	0.679454	2.11158	0.532664
GINS1	1.19293	0.673099	2.11423	0.545716
NLRP12	1.19697	0.637628	2.24698	0.575798
RPS17	1.17459	0.660811	2.08782	0.583476
CFP	0.842543	0.455902	1.55709	0.584531
THBD	0.851057	0.467612	1.54893	0.597604
CSF2RB	1.16308	0.647127	2.09042	0.613526
BCL11B	1.15934	0.632264	2.12581	0.632682
F5	0.863984	0.464406	1.60736	0.644379
CD70	0.87464	0.490217	1.56052	0.650234
C1QA	1.13045	0.633744	2.01644	0.677957
NLRC4	1.13123	0.63031	2.03025	0.679439
IGLL1	1.13184	0.626354	2.04525	0.68164
CLEC7A	0.884492	0.48629	1.60876	0.687573
CFD	1.12615	0.627403	2.02138	0.690581
IL21R	1.12409	0.629963	2.00578	0.692171
TBX1	0.903974	0.50378	1.62208	0.735038
ITGAM	1.09217	0.595929	2.00163	0.775461
C1QB	1.04736	0.604143	1.81574	0.869075
ZAP70	0.957296	0.552765	1.65788	0.876225
NCF2	0.962892	0.536609	1.72781	0.899127
IL10	0.96429	0.522616	1.77923	0.907375
MEFV	1.03221	0.563662	1.89025	0.918195
IL1RN	0.969158	0.517157	1.81621	0.922122
CD247	0.983216	0.53677	1.80098	0.956288
C1QC	0.985079	0.555755	1.74606	0.958945
ZMYND10	0.996881	0.562574	1.76647	0.991461
RNU4ATAC	1.00261	0.55854	1.79973	0.993042
TARGET-AML (TB)	exp(coef)	lower .95	upper .95	Pr(>|z|)
C1QC	9.05055	1.76167	46.4971	0.00833662
DNMT3B	10.2834	1.21938	86.7232	0.0321703
CFH	4.94294	0.987221	24.7489	0.0518575
RNU4ATAC	0.233377	0.0462318	1.17808	0.0781441
RPS10	0.250728	0.0518532	1.21235	0.0853456
DNASE1L3	0.251011	0.051731	1.21796	0.086294
CLEC7A	0.259389	0.0534605	1.25855	0.0940144
C1QB	3.2475	0.801025	13.1659	0.0990851
CSF2RB	2.92811	0.730334	11.7396	0.129416
TBX1	3.43655	0.663207	17.8072	0.14137
IL10	0.305423	0.0610474	1.52805	0.148788
SEMA3A	2.72617	0.679604	10.9358	0.157067
MPO	0.392755	0.100744	1.53117	0.178218
CD79A	0.339387	0.0655629	1.75684	0.197677
MPL	0.340595	0.0657138	1.76531	0.199498
LRBA	2.42036	0.576026	10.17	0.227493
CD3D	0.384454	0.0743118	1.98898	0.254302
ISG15	2.2924	0.544791	9.64612	0.257823
MEFV	0.38732	0.0747344	2.00734	0.25852
CFP	0.463711	0.115295	1.86502	0.279148
F5	0.482547	0.120083	1.93908	0.30451
NLRP12	0.484134	0.120494	1.94521	0.306649
IL1RN	0.500858	0.124759	2.01075	0.329563
FPR1	0.444546	0.0858226	2.30267	0.334015
BACH2	0.498998	0.118738	2.09704	0.342616
ZAP70	0.514181	0.127517	2.07331	0.349775
RPL26	0.520119	0.123524	2.19006	0.372817
C1QA	1.82062	0.48538	6.82896	0.374367
CSF3R	0.466938	0.0853113	2.55571	0.379904
C3	1.90265	0.451772	8.01304	0.380575
FCGR3A	1.84701	0.440034	7.75264	0.401842
CD3E	0.484402	0.0885929	2.64858	0.403019
CD247	0.546582	0.130366	2.29164	0.408796
TERT	1.73476	0.464279	6.48188	0.41273
IL21R	0.559239	0.133393	2.34457	0.426763
PCCA	0.561533	0.133383	2.36402	0.431366
CHD7	1.62335	0.435076	6.05701	0.470804
RPL5	0.594574	0.141897	2.49138	0.476945
RPS15A	1.60953	0.430125	6.02289	0.479633
USP18	1.5792	0.423428	5.88976	0.496278
CFD	0.632585	0.168897	2.36927	0.496701
BLNK	0.610928	0.145658	2.5624	0.500535
MCM4	1.65558	0.370062	7.40671	0.509561
NCF2	0.620408	0.147831	2.60368	0.514187
GINS1	1.54806	0.414721	5.77853	0.515517
TNFRSF13B	0.627332	0.148558	2.6491	0.525803
ACTB	1.51148	0.40512	5.63921	0.53861
C1R	1.51094	0.404424	5.6449	0.53938
NLRC4	0.753939	0.238164	2.38669	0.630949
TNFRSF4	0.726797	0.19411	2.72131	0.635686
RPS26	1.38143	0.308716	6.18162	0.672557
HELLS	0.74093	0.176887	3.10355	0.681595
PRF1	0.734863	0.163626	3.30036	0.687702
STAT1	0.770889	0.206121	2.88311	0.699026
CD70	0.791063	0.222704	2.80992	0.717043
TNFRSF1A	0.722128	0.120189	4.33874	0.72196
RAG1	0.732487	0.122204	4.39051	0.73331
SH2D1A	1.23975	0.356092	4.31628	0.735621
THBD	1.26725	0.31517	5.09544	0.738672
CFB	1.24906	0.335095	4.65585	0.740431
C1S	0.783638	0.175028	3.50851	0.749892
MS4A1	0.825018	0.220982	3.08013	0.774736
CR2	0.81194	0.18123	3.63763	0.785412
RPS28	0.838389	0.224811	3.12661	0.792947
RPL15	1.22781	0.246677	6.11135	0.802094
RPS17	0.858006	0.229912	3.20199	0.819706
GP9	1.19936	0.241454	5.95745	0.824093
CEBPE	0.87381	0.233984	3.26324	0.840969
IGLL1	0.886665	0.268508	2.92794	0.843548
RPL36	0.876292	0.234533	3.27412	0.844327
GATA2	1.12067	0.323127	3.88669	0.85751
RPL35A	0.876793	0.195878	3.92472	0.863482
RPS7	0.876793	0.195878	3.92472	0.863482
ITGAM	0.891772	0.238803	3.33019	0.864702
BCL11B	1.13545	0.228922	5.63177	0.876453
CD40	0.89001	0.198772	3.98506	0.878913
NCF4	0.908285	0.261135	3.15921	0.879775
ELANE	1.11021	0.277463	4.44226	0.882519
CSF2RA	0.913661	0.244332	3.41657	0.893259
RPS27A	1.11332	0.224286	5.52633	0.895524
SERPING1	1.09616	0.27262	4.40746	0.897106
ZMYND10	0.944147	0.272633	3.26965	0.927743
IL2RA	0.955953	0.256206	3.56685	0.946541
TARGET-CCSK	exp(coef)	lower .95	upper .95	Pr(>|z|)
SEMA3A	5.26469	0.527794	52.5147	0.156948
SPINK5	4.29921	0.446039	41.4385	0.207099
CHD7	4.6901	0.418768	52.528	0.209916
USP18	0.234802	0.0229801	2.39911	0.221716
BACH2	0.267639	0.0256298	2.79481	0.270777
STAT1	0.283006	0.0266785	3.00214	0.294821
PCCA	3.6828	0.301097	45.0453	0.307525
CFD	3.51287	0.311661	39.5952	0.309327
RPS26	3.51287	0.311661	39.5952	0.309327
IL1RN	3.30348	0.297381	36.697	0.330677
CD3E	3.23877	0.290824	36.0687	0.339249
RAG2	3.23877	0.290824	36.0687	0.339249
RPS28	3.23877	0.290824	36.0687	0.339249
RNU4ATAC	3.28191	0.279927	38.4777	0.344035
MCM4	0.336121	0.0343773	3.28638	0.348648
CD79A	2.80157	0.284665	27.572	0.37723
C1QC	0.377148	0.0390923	3.63858	0.39914
FCGR3A	0.377148	0.0390923	3.63858	0.39914
CFH	2.8103	0.249329	31.6761	0.40311
LRBA	0.394887	0.0355391	4.38773	0.449478
C1QB	0.416888	0.0431582	4.02693	0.449574
GATA2	2.37741	0.214725	26.3224	0.480229
RAG1	2.37741	0.214725	26.3224	0.480229
RPS17	1.98915	0.272325	14.5294	0.497866
RPL26	0.452934	0.0408635	5.02036	0.518724
TERT	2.44949	0.151045	39.7234	0.528536
ZAP70	2.44949	0.151045	39.7234	0.528536
DNMT3B	0.474445	0.0420927	5.34769	0.546307
C1QA	0.512937	0.045546	5.77666	0.588939
RPS10	1.67049	0.231654	12.0462	0.610718
C1S	0.537592	0.0486071	5.94574	0.612746
CD247	0.537592	0.0486071	5.94574	0.612746
CD3D	0.537592	0.0486071	5.94574	0.612746
CFTR	2.04124	0.12587	33.1028	0.615681
FPR1	2.04124	0.12587	33.1028	0.615681
NCF4	2.04124	0.12587	33.1028	0.615681
NCF2	0.556711	0.0483612	6.4086	0.638474
C3	0.5	0.0264343	9.45741	0.644011
IL21R	1.58114	0.221153	11.3044	0.648033
CD40	0.613754	0.0552449	6.81863	0.6911
CSF2RB	0.633909	0.0568242	7.07164	0.711064
RPL36	0.633909	0.0568242	7.07164	0.711064
SH2D1A	1.58114	0.0988033	25.3028	0.746055
CFB	0.729307	0.0658798	8.07364	0.796926
RPS7	0.729307	0.0658798	8.07364	0.796926
CSF2RA	0.736794	0.065231	8.32221	0.804958
THBD	0.74587	0.0674831	8.24387	0.810966
SERPING1	1.2576	0.176211	8.97537	0.819192
CFP	1.23493	0.162731	9.37163	0.838299
MEFV	1.23493	0.162731	9.37163	0.838299
HELLS	0.7863	0.0686647	9.00415	0.846748
NLRC4	0.7863	0.0686647	9.00415	0.846748
CLEC7A	0.818339	0.0736599	9.09151	0.870369
CSF3R	0.818339	0.0736599	9.09151	0.870369
ACTB	1.1547	0.071709	18.5937	0.919194
GINS1	1.1547	0.071709	18.5937	0.919194
ZMYND10	0.866025	0.0537818	13.9452	0.919194
IL10	0.900074	0.0931887	8.69348	0.927504
C1R	1.11803	0.0696307	17.9519	0.937215
ITGAM	1.11803	0.0696307	17.9519	0.937215
ISG15	0.913283	0.0818	10.1966	0.94126
TBX1	0.921914	0.0811991	10.4672	0.947705
BCL11B	2.94e-10	0	Inf	0.999277
CEBPE	4.5e-09	0	Inf	0.999322
MS4A1	1830458069	0	Inf	0.999403
DNASE1L3	1907370506	0	Inf	0.999404
RPL15	1907370506	0	Inf	0.999404
RPL5	1907370506	0	Inf	0.999404
RPS27A	1907370506	0	Inf	0.999404
IL2RA	3.85e-10	0	Inf	0.999412
TNFRSF4	7.48e-10	0	Inf	0.99942
BLNK	3036147722	0	Inf	0.999423
F5	8.65e-10	0	Inf	0.999431
PRF1	8.65e-10	0	Inf	0.999431
MPL	1.24e-09	0	Inf	0.999507
C4BPA	1615474854	0	Inf	0.999579
RPL35A	1615474875	0	Inf	0.999579
RPS15A	1615474875	0	Inf	0.999579
TNFRSF1A	6.19e-10	0	Inf	0.999579
NLRP12	3059618955	0	Inf	0.999593
TARGET-NBL	exp(coef)	lower .95	upper .95	Pr(>|z|)
TERT	3.22787	1.80908	5.75938	7.28824e-05
RPS26	2.47329	1.38432	4.41891	0.00222619
GINS1	2.20863	1.24536	3.91697	0.00671638
RPL35A	2.13929	1.22234	3.74409	0.00774472
RPL36	1.95971	1.14666	3.34924	0.0138762
RPS15A	1.99134	1.14922	3.45055	0.0140554
CFTR	0.524988	0.306944	0.897924	0.018615
CFD	1.8536	1.02504	3.35189	0.0411729
C4BPA	0.583272	0.329261	1.03324	0.0646204
RPS28	1.62359	0.96992	2.71778	0.0652168
ELANE	0.596944	0.339812	1.04865	0.0726964
NLRC4	0.597318	0.340186	1.04881	0.0728039
DNMT3B	0.619503	0.360623	1.06422	0.0828311
DNASE1L3	0.632591	0.370933	1.07882	0.0926885
CSF3R	0.630735	0.367561	1.08234	0.0943744
BCL11B	0.639297	0.369411	1.10636	0.109873
BACH2	0.647771	0.379324	1.1062	0.111763
RPS7	1.55641	0.901136	2.68819	0.112601
CD70	1.47671	0.811726	2.68648	0.201685
LRBA	1.42124	0.82777	2.4402	0.20245
CD79A	1.43346	0.82318	2.49618	0.20323
CEBPE	0.696435	0.393786	1.23169	0.213635
CLEC7A	0.725286	0.421904	1.24683	0.245266
TBX1	1.36416	0.807477	2.30461	0.245767
NLRP12	0.74352	0.427117	1.29431	0.294713
C1QC	1.32135	0.783508	2.2284	0.296018
IL1RN	0.749786	0.436175	1.28889	0.297491
PRF1	1.32423	0.769813	2.27794	0.310242
C1QA	1.32182	0.768339	2.27402	0.313474
NCF2	0.764335	0.45194	1.29267	0.316133
MCM4	1.27758	0.738843	2.20915	0.380633
TNFRSF13B	1.27557	0.737393	2.20653	0.384043
TNFRSF1A	0.781552	0.444734	1.37346	0.391546
ISG15	1.26519	0.737156	2.17146	0.393398
SPINK5	1.25999	0.736474	2.15565	0.398938
MPO	0.801622	0.475377	1.35177	0.406881
CR2	1.2432	0.723191	2.13712	0.43097
RAG1	0.802423	0.458751	1.40356	0.440349
IL21R	1.20523	0.71199	2.04017	0.487002
C3	1.20142	0.702989	2.05324	0.502151
GP9	0.831119	0.475397	1.45301	0.516322
ZAP70	1.19024	0.696438	2.03418	0.524181
STAT1	0.843791	0.488787	1.45663	0.542039
RNU4ATAC	1.17435	0.696699	1.97948	0.546302
TNFRSF4	1.17645	0.692406	1.99889	0.547939
RPS17	1.17563	0.688286	2.00803	0.553605
IL10	0.853573	0.497452	1.46464	0.565482
RPL26	0.86356	0.507099	1.47059	0.589147
CD3D	1.15302	0.681324	1.9513	0.595795
C1QB	1.15178	0.670935	1.97723	0.608295
FCGR3A	0.866847	0.499992	1.50287	0.610781
RPL5	1.14307	0.665704	1.96273	0.627843
SERPING1	0.877569	0.513451	1.4999	0.632966
PCCA	0.876634	0.505864	1.51916	0.638819
CSF2RA	0.881563	0.514047	1.51183	0.646906
RPS10	1.12792	0.670453	1.89752	0.650151
ITGAM	0.886544	0.517141	1.51982	0.661468
CFP	1.13248	0.648892	1.97646	0.661496
MEFV	1.12324	0.66122	1.90808	0.667296
CFH	0.896545	0.521996	1.53984	0.692309
THBD	0.892816	0.508382	1.56796	0.693147
CHD7	0.897201	0.52307	1.53893	0.693555
F5	1.11107	0.643955	1.91703	0.705086
CD247	1.10193	0.648452	1.87254	0.71975
IL2RA	1.10257	0.634467	1.91604	0.729101
BLNK	0.910447	0.533568	1.55353	0.730753
USP18	1.09662	0.645889	1.86188	0.732737
GATA2	0.906308	0.511255	1.60662	0.736278
RAG2	1.091	0.652345	1.82461	0.739951
SH2D1A	1.09281	0.640208	1.86537	0.744952
ACTB	0.920093	0.547062	1.54749	0.75356
CD40	0.920795	0.538694	1.57392	0.76289
FPR1	0.91819	0.52622	1.60213	0.763794
MS4A1	0.927459	0.538219	1.5982	0.786216
CFB	0.933522	0.53283	1.63554	0.809992
C1S	1.05906	0.613413	1.82848	0.83683
C1R	1.05773	0.615802	1.81679	0.838873
IGLL1	1.05367	0.607693	1.82693	0.852314
HELLS	1.04351	0.604513	1.80131	0.878468
TNFSF11	1.04004	0.602551	1.79516	0.887903
RPS27A	0.962204	0.56094	1.65051	0.888706
MPL	0.961386	0.551671	1.67539	0.889481
NCF4	1.0351	0.608938	1.75952	0.89858
ZMYND10	1.02504	0.603952	1.73971	0.926996
SEMA3A	0.976965	0.562806	1.6959	0.933997
CD3E	1.01465	0.597517	1.723	0.957062
CSF2RB	0.988964	0.587639	1.66437	0.966671
RPL15	1.00134	0.588214	1.70462	0.996066
TARGET-RT	exp(coef)	lower .95	upper .95	Pr(>|z|)
C1R	3.09498	1.31145	7.30405	0.00991259
THBD	3.07592	1.21742	7.77162	0.0175028
C1S	2.7115	1.07484	6.84031	0.0346147
NLRP12	2.56862	1.05737	6.23979	0.037237
RPS26	2.64082	1.03769	6.72061	0.0415905
CEBPE	2.52952	1.02542	6.23983	0.0439615
FPR1	2.52889	0.992735	6.44207	0.0518133
SPINK5	0.379041	0.135894	1.05724	0.0637938
BLNK	2.32485	0.944744	5.72102	0.0663211
ZMYND10	2.27031	0.943049	5.46556	0.0673771
RPL5	0.434168	0.173844	1.08432	0.0739993
RPS17	2.23362	0.914792	5.45378	0.0776598
STAT1	2.05275	0.880256	4.787	0.095966
CD70	0.484657	0.202431	1.16036	0.103935
TERT	2.09248	0.829536	5.27822	0.117801
MEFV	1.96738	0.831721	4.65372	0.123438
MS4A1	0.46282	0.164747	1.30019	0.14378
SERPING1	1.86527	0.801656	4.34004	0.147934
ISG15	1.8639	0.799534	4.3452	0.149333
CFTR	1.8586	0.775269	4.45574	0.164717
IL10	1.86526	0.77043	4.51592	0.167017
ACTB	1.95015	0.753531	5.04702	0.168612
CFD	1.73881	0.717692	4.21277	0.220476
TNFRSF4	1.78847	0.70109	4.56237	0.223705
RNU4ATAC	0.581607	0.242594	1.39437	0.224445
ELANE	1.8051	0.693628	4.69762	0.226158
BCL11B	0.569361	0.226707	1.42992	0.230602
ZAP70	0.567564	0.222704	1.44644	0.235363
CD40	1.64358	0.723095	3.73584	0.235599
CLEC7A	1.72528	0.678476	4.38719	0.252066
NCF2	1.71469	0.675685	4.35139	0.256422
CFP	1.68719	0.682325	4.17194	0.257461
LRBA	1.75955	0.651741	4.75039	0.264801
CSF3R	1.62	0.686463	3.82306	0.270802
RPS7	0.647241	0.289242	1.44834	0.289782
CFB	1.52842	0.665852	3.50837	0.316985
C1QC	1.51421	0.653109	3.51066	0.33353
RPS10	1.52272	0.647885	3.57885	0.33482
RPL36	1.53322	0.641999	3.66163	0.33595
AICDA	0.627379	0.242229	1.62493	0.336979
C1QB	1.50871	0.623633	3.64989	0.361568
RPL15	0.696133	0.294294	1.64666	0.409612
MPL	0.704117	0.291198	1.70256	0.436136
C1QA	1.40102	0.578944	3.39042	0.454558
NCF4	1.43198	0.551922	3.71534	0.460431
PCCA	1.40669	0.554199	3.57052	0.472743
USP18	1.37713	0.558545	3.39539	0.487052
BACH2	0.741052	0.314072	1.74851	0.493833
NLRC4	1.35248	0.548396	3.33555	0.512094
ITGAM	1.35721	0.538147	3.4229	0.517545
DNMT3B	1.32165	0.56435	3.09518	0.520658
RPS27A	0.761591	0.323128	1.79502	0.53355
TNFSF11	1.30849	0.540263	3.16911	0.551342
GATA2	1.32044	0.507718	3.43411	0.56868
IL1RN	1.25613	0.542127	2.91049	0.594805
CSF2RB	0.770283	0.293058	2.02463	0.596571
F5	1.24196	0.54317	2.83975	0.607576
SH2D1A	1.25207	0.530052	2.95761	0.608247
PRF1	1.23682	0.532923	2.87043	0.620748
TBX1	1.22763	0.466291	3.23203	0.677974
IL2RA	1.21837	0.478885	3.09975	0.678463
HELLS	1.20283	0.482603	2.99791	0.691847
DNASE1L3	1.17681	0.513692	2.69594	0.700276
CHD7	0.838516	0.33641	2.09004	0.705461
RPS28	1.17547	0.475049	2.90858	0.726541
CD3D	1.1566	0.477988	2.79868	0.746925
RPL35A	0.869743	0.368526	2.05265	0.750075
FCGR3A	1.15582	0.46918	2.84733	0.752914
CSF2RA	0.867315	0.32962	2.28213	0.773048
MCM4	0.883612	0.374907	2.08257	0.777272
MPO	0.897998	0.336323	2.3977	0.829993
CD247	0.912461	0.383162	2.17293	0.836062
RPL26	1.08237	0.44766	2.61698	0.860522
C3	1.08195	0.43787	2.67344	0.864491
CFH	0.926335	0.376039	2.28193	0.867878
RAG1	0.928074	0.371859	2.31626	0.872912
TNFRSF13B	0.932668	0.393338	2.21151	0.874267
CD3E	0.932478	0.374422	2.32229	0.880635
CD79A	1.04067	0.441569	2.4526	0.927381
TNFRSF1A	1.03234	0.418819	2.54462	0.944866
CR2	0.971504	0.411188	2.29535	0.947455
IL21R	0.972854	0.409501	2.31122	0.950294
SEMA3A	0.978873	0.384796	2.49013	0.964248
RPS15A	1.0181	0.421922	2.4567	0.968155
GINS1	1.01564	0.437703	2.35669	0.971168
TARGET-WT	exp(coef)	lower .95	upper .95	Pr(>|z|)
RPS17	2.68575	1.26241	5.71387	0.0103196
CD3D	2.41763	1.16931	4.99863	0.0172183
IL21R	1.87655	0.925414	3.80525	0.0809741
C4BPA	1.85292	0.914109	3.75592	0.0871084
CEBPE	0.557465	0.282246	1.10105	0.0924237
BLNK	0.583679	0.309109	1.10214	0.0968941
CD79A	0.564893	0.276018	1.1561	0.118054
C1R	0.575722	0.279271	1.18686	0.134695
RPS28	1.67389	0.817828	3.42603	0.15864
SERPING1	0.619842	0.31502	1.21962	0.166042
CD40	1.64825	0.806626	3.36803	0.170508
PRF1	1.68353	0.787642	3.59842	0.178939
RAG2	1.59644	0.796508	3.19975	0.187299
CFTR	1.55314	0.797565	3.0245	0.195398
CD3E	1.55048	0.785671	3.0598	0.206057
C1S	0.634693	0.313232	1.28606	0.207048
CD70	1.50658	0.782723	2.89985	0.21993
IGLL1	0.664525	0.329307	1.34098	0.253911
MS4A1	0.638112	0.288669	1.41057	0.266996
IL1RN	0.667629	0.323725	1.37687	0.273959
ISG15	1.45658	0.728462	2.91249	0.287413
CFH	0.658518	0.301387	1.43883	0.294822
CD247	1.44946	0.712944	2.94683	0.305206
RNU4ATAC	1.40489	0.727612	2.71259	0.3112
PCCA	1.40902	0.706347	2.81071	0.330437
LRBA	0.725986	0.379963	1.38712	0.332358
TERT	1.42649	0.685895	2.96676	0.34171
CR2	0.716287	0.358496	1.43117	0.344738
MPL	1.36381	0.705037	2.63814	0.35667
ZAP70	0.741991	0.371627	1.48146	0.397614
GATA2	1.31255	0.674525	2.55409	0.42329
MPO	1.34567	0.64003	2.82929	0.433606
SH2D1A	1.31298	0.662031	2.60397	0.435739
DNASE1L3	1.28198	0.659058	2.49368	0.464322
ITGAM	0.766919	0.375648	1.56574	0.466161
RPL5	1.25564	0.65739	2.39833	0.490521
GINS1	1.26102	0.647973	2.45408	0.494799
STAT1	1.28708	0.618255	2.67943	0.49992
TBX1	0.79045	0.398133	1.56935	0.501562
THBD	1.25652	0.640339	2.46562	0.506745
IL2RA	1.27271	0.620644	2.60985	0.510448
CSF3R	1.25111	0.624585	2.50609	0.52735
RPS26	0.807596	0.411675	1.58429	0.534226
RPL15	1.23724	0.63053	2.42773	0.535931
DNMT3B	1.23207	0.598311	2.53713	0.571214
CLEC7A	1.21266	0.598702	2.45624	0.592345
HELLS	1.20788	0.589466	2.4751	0.605858
ZMYND10	1.19016	0.593805	2.38545	0.623607
NLRP12	0.861423	0.454272	1.63349	0.647741
CFP	1.16107	0.608047	2.21709	0.650895
NCF4	0.865086	0.435836	1.7171	0.67863
CHD7	0.865242	0.436028	1.71696	0.678893
CSF2RB	0.865689	0.422271	1.77473	0.693745
F5	0.875303	0.450099	1.70219	0.694705
SEMA3A	1.14046	0.58193	2.23507	0.701822
RAG1	0.877019	0.445413	1.72685	0.70423
USP18	0.880344	0.448744	1.72706	0.710881
BACH2	1.12711	0.562428	2.25875	0.73583
FPR1	1.12697	0.556326	2.28294	0.739989
RPL35A	0.900275	0.475395	1.70489	0.74711
MCM4	0.893862	0.441497	1.80973	0.755215
BCL11B	0.89451	0.440824	1.81512	0.757495
TNFRSF1A	1.10455	0.562824	2.1677	0.772529
RPS27A	1.11139	0.53636	2.30291	0.776323
C1QB	0.91361	0.460083	1.8142	0.796296
MEFV	0.919065	0.47342	1.78421	0.803082
CFB	1.10171	0.509465	2.38245	0.805554
CSF2RA	1.07196	0.535944	2.14405	0.844246
CFD	0.935606	0.471373	1.85704	0.849076
RPL36	1.0628	0.54215	2.08345	0.859236
RPS7	0.944393	0.486432	1.83351	0.865782
C1QA	1.05607	0.532597	2.09403	0.875886
TNFSF11	0.946175	0.470188	1.90402	0.876764
C1QC	0.95126	0.484819	1.86646	0.884473
RPL26	0.953381	0.491218	1.85037	0.887787
TNFRSF4	0.953495	0.486367	1.86927	0.889726
IL10	1.0468	0.534942	2.04844	0.893765
NCF2	0.957775	0.488032	1.87966	0.900197
FCGR3A	1.04121	0.525382	2.06348	0.907881
RPS15A	1.03896	0.539872	1.99942	0.908904
NLRC4	1.03847	0.530103	2.03437	0.912379
RPS10	1.0243	0.532183	1.97148	0.942707
ACTB	1.02531	0.506632	2.07498	0.944606
C3	0.988595	0.498923	1.95886	0.973772
SPINK5	1.01152	0.505523	2.02397	0.974187
AICDA	0.989967	0.51899	1.88835	0.975585
